# Supplementary material for: Comparison of three source attribution methods applied to whole genome sequencing data of monophasic and biphasic Salmonella Typhimurium isolates from the British Isles and Denmark
Source: Front Microbiol. 2024 Nov 14;15:1393824. doi: 10.3389/fmicb.2024.1393824 (PMC11602282; doi:10.3389/fmicb.2024.1393824)
Supplement: Supplementary file 1 [file Data_Sheet_1.zip › Data Sheet 1/Supplementary Tables 1-12.xlsx]

## Sheet: Table S1
Accession Number	Data Owner	Serovar	7-core-gene MLST ST	SNPaddress	Country	Year	Primary Source Class	Patient Travel	RandomForest Model Set
ERR2000347	APHA (BI)	Monophasic variant of S. Typhimurium	34	1.2.2.2.5.20.304	British Isles	2014	Broilers	NA	Test
ERR2000400	APHA (BI)	Monophasic variant of S. Typhimurium	34	1.2.2.24.545.582.744	British Isles	2014	Broilers	NA	Training
ERR2000407	APHA (BI)	Monophasic variant of S. Typhimurium	34	1.2.2.2.16.63.416	British Isles	2014	Broilers	NA	Training
ERR2208752	APHA (BI)	S. Typhimurium	34	1.2.2.2.1124.1220.1270	British Isles	2014	Broilers	NA	Training
ERR2208799	APHA (BI)	S. Typhimurium	19	1.2.2.2.571.610.627	British Isles	2016	Broilers	NA	Training
ERR2208800	APHA (BI)	S. Typhimurium	19	1.2.2.2.571.610.662	British Isles	2016	Broilers	NA	Training
ERR2208807	APHA (BI)	S. Typhimurium	19	1.2.2.2.571.610.627	British Isles	2016	Broilers	NA	Test
ERR2208813	APHA (BI)	Monophasic variant of S. Typhimurium	34	1.2.2.2.80.755.777	British Isles	2015	Broilers	NA	Training
ERR2208824	APHA (BI)	Monophasic variant of S. Typhimurium	34	1.2.2.2.16.275.286	British Isles	2015	Broilers	NA	Training
ERR1592449	DTU (Denmark)	Monophasic variant of S. Typhimurium	34	1.2.2.1137.2237.2624.3310	Denmark	2013	Broilers	NA	Test
ERR1592495	DTU (Denmark)	S. Typhimurium	19	1.13.49.1110.2091.2455.3259	Denmark	2013	Broilers	NA	Test
ERR1592498	DTU (Denmark)	S. Typhimurium	19	1.13.13.1153.2207.2591.3271	Denmark	2013	Broilers	NA	Training
ERR1592503	DTU (Denmark)	S. Typhimurium	19	1.13.13.779.2041.2399.3171	Denmark	2013	Broilers	NA	Training
ERR1592504	DTU (Denmark)	S. Typhimurium	19	1.13.13.779.2041.2399.3064	Denmark	2013	Broilers	NA	Test
ERR1592505	DTU (Denmark)	S. Typhimurium	19	1.13.13.779.2041.2399.3208	Denmark	2013	Broilers	NA	Training
ERR1592506	DTU (Denmark)	S. Typhimurium	19	1.13.49.1110.2091.2455.3348	Denmark	2013	Broilers	NA	Training
ERR1592507	DTU (Denmark)	S. Typhimurium	19	1.13.13.779.2041.2399.3344	Denmark	2013	Broilers	NA	Training
ERR1592510	DTU (Denmark)	S. Typhimurium	19	1.13.13.779.2041.2399.3171	Denmark	2013	Broilers	NA	Training
ERR1592511	DTU (Denmark)	S. Typhimurium	19	1.13.13.779.2041.2399.3332	Denmark	2013	Broilers	NA	Test
ERR1592512	DTU (Denmark)	S. Typhimurium	19	1.13.13.779.2041.2399.3171	Denmark	2013	Broilers	NA	Training
ERR1592526	DTU (Denmark)	Monophasic variant of S. Typhimurium	19	1.415.548.1097.2056.2417.3082	Denmark	2013	Broilers	NA	Training
ERR1592556	DTU (Denmark)	Monophasic variant of S. Typhimurium	34	1.2.2.2.2024.2389.3054	Denmark	2013	Broilers	NA	Training
ERR1592558	DTU (Denmark)	S. Typhimurium	19	1.13.49.1110.2091.2455.3123	Denmark	2014	Broilers	NA	Training
ERR1592562	DTU (Denmark)	Monophasic variant of S. Typhimurium	34	1.2.2.2.2111.2477.3148	Denmark	2014	Broilers	NA	Training
ERR1592564	DTU (Denmark)	S. Typhimurium	19	1.13.13.779.2041.2399.3137	Denmark	2014	Broilers	NA	Training
ERR1592565	DTU (Denmark)	S. Typhimurium	19	1.19.82.158.2101.2466.3239	Denmark	2014	Broilers	NA	Training
ERR2023512	DTU (Denmark)	S. Typhimurium	19	1.19.82.158.2101.2466.3135	Denmark	2014	Broilers	NA	Training
ERR2023519	DTU (Denmark)	S. Typhimurium	19	1.13.13.779.2041.2399.3287	Denmark	2014	Broilers	NA	Test
ERR2023520	DTU (Denmark)	S. Typhimurium	19	1.13.13.779.2041.2399.3262	Denmark	2014	Broilers	NA	Test
ERR2023521	DTU (Denmark)	Monophasic variant of S. Typhimurium	34	1.2.2.2.5.2377.3236	Denmark	2014	Broilers	NA	Training
ERR2023522	DTU (Denmark)	Monophasic variant of S. Typhimurium	34	1.2.2.2.5.2377.3042	Denmark	2014	Broilers	NA	Training
ERR2023524	DTU (Denmark)	S. Typhimurium	19	1.111.148.1100.2060.2422.3088	Denmark	2014	Broilers	NA	Training
ERR2023531	DTU (Denmark)	Monophasic variant of S. Typhimurium	34	1.2.2.2.5.2377.3201	Denmark	2014	Broilers	NA	Test
ERR2023543	DTU (Denmark)	Monophasic variant of S. Typhimurium	34	1.2.2.2.5.2377.3061	Denmark	2014	Broilers	NA	Training
ERR2023554	DTU (Denmark)	Monophasic variant of S. Typhimurium	34	1.2.2.2.2050.2410.3095	Denmark	2014	Broilers	NA	Training
ERR2023571	DTU (Denmark)	Monophasic variant of S. Typhimurium	34	1.2.2.2.2050.2410.3095	Denmark	2014	Broilers	NA	Training
ERR2023576	DTU (Denmark)	Monophasic variant of S. Typhimurium	34	1.2.2.2.2063.2425.3091	Denmark	2014	Broilers	NA	Training
ERR2023578	DTU (Denmark)	Monophasic variant of S. Typhimurium	34	1.2.2.2.2063.2425.3122	Denmark	2014	Broilers	NA	Training
ERR2023582	DTU (Denmark)	Monophasic variant of S. Typhimurium	34	1.2.2.2.2050.2410.3095	Denmark	2014	Broilers	NA	Training
ERR2023585	DTU (Denmark)	S. Typhimurium	34	1.2.2.2.2063.2425.3091	Denmark	2014	Broilers	NA	Training
ERR2023587	DTU (Denmark)	Monophasic variant of S. Typhimurium	34	1.2.2.2.5.2377.3042	Denmark	2014	Broilers	NA	Test
ERR2023588	DTU (Denmark)	Monophasic variant of S. Typhimurium	34	1.2.2.2.5.2377.3284	Denmark	2014	Broilers	NA	Test
ERR2023589	DTU (Denmark)	Monophasic variant of S. Typhimurium	34	1.2.2.2.2217.2603.3286	Denmark	2014	Broilers	NA	Training
ERR2000333	APHA (BI)	Monophasic variant of S. Typhimurium	34	1.2.2.2.515.549.566	British Isles	2015	Cattle	NA	Training
ERR2000338	APHA (BI)	Monophasic variant of S. Typhimurium	34	1.2.2.2.208.215.225	British Isles	2014	Cattle	NA	Training
ERR2000339	APHA (BI)	Monophasic variant of S. Typhimurium	19	1.8.8.16.19.590.607	British Isles	2014	Cattle	NA	Training
ERR2000341	APHA (BI)	Monophasic variant of S. Typhimurium	34	1.2.2.2.208.215.272	British Isles	2014	Cattle	NA	Training
ERR2000344	APHA (BI)	Monophasic variant of S. Typhimurium	34	1.2.2.2.208.215.225	British Isles	2014	Cattle	NA	Test
ERR2000346	APHA (BI)	Monophasic variant of S. Typhimurium	34	1.2.2.2.396.422.554	British Isles	2014	Cattle	NA	Test
ERR2000348	APHA (BI)	Monophasic variant of S. Typhimurium	34	1.2.2.2.55.59.60	British Isles	2014	Cattle	NA	Training
ERR2000353	APHA (BI)	Monophasic variant of S. Typhimurium	34	1.2.2.2.362.385.401	British Isles	2014	Cattle	NA	Training
ERR2000355	APHA (BI)	Monophasic variant of S. Typhimurium	34	1.2.2.2.5.402.418	British Isles	2014	Cattle	NA	Training
ERR2208695	APHA (BI)	S. Typhimurium	19	1.2.2.2.7.7.837	British Isles	2016	Cattle	NA	Training
ERR2208697	APHA (BI)	S. Typhimurium	34	1.2.2.147.333.355.369	British Isles	2014	Cattle	NA	Training
ERR2208704	APHA (BI)	S. Typhimurium	19	1.2.2.38.50.52.53	British Isles	2014	Cattle	NA	Training
ERR2208713	APHA (BI)	Monophasic variant of S. Typhimurium	34	1.2.2.2.1084.1156.1185	British Isles	2015	Cattle	NA	Training
ERR2208717	APHA (BI)	S. Typhimurium	19	1.2.2.2.398.424.2468	British Isles	2016	Cattle	NA	Test
ERR2208718	APHA (BI)	Monophasic variant of S. Typhimurium	34	1.2.2.2.53.57.58	British Isles	2016	Cattle	NA	Test
ERR2208719	APHA (BI)	S. Typhimurium	19	1.2.2.2.398.424.440	British Isles	2016	Cattle	NA	Training
ERR2208720	APHA (BI)	Monophasic variant of S. Typhimurium	34	1.2.2.2.53.57.58	British Isles	2016	Cattle	NA	Test
ERR2208738	APHA (BI)	S. Typhimurium	19	22.42.42.82.387.700.720	British Isles	2016	Cattle	NA	Test
ERR2208794	APHA (BI)	Monophasic variant of S. Typhimurium	34	1.2.2.2.53.57.58	British Isles	2016	Cattle	NA	Training
ERR2208821	APHA (BI)	S. Typhimurium	19	1.2.2.2.2.2.217	British Isles	2014	Cattle	NA	Training
ERR1592541	DTU (Denmark)	Monophasic variant of S. Typhimurium	34	1.2.2.2.2172.2552.3228	Denmark	2013	Cattle	NA	Training
ERR2023523	DTU (Denmark)	S. Typhimurium	19	25.47.469.899.2223.2610.3295	Import	2014	Cattle	NA	Test
ERR2023535	DTU (Denmark)	S. Typhimurium	19	16.50.50.101.2105.2470.3227	Import	2014	Ducks	NA	Test
ERR2023538	DTU (Denmark)	S. Typhimurium	19	16.50.50.1138.2165.2544.3219	Import	2014	Ducks	NA	Training
ERR2023542	DTU (Denmark)	S. Typhimurium	19	16.50.50.101.2182.2563.3240	Import	2014	Ducks	NA	Test
ERR2023545	DTU (Denmark)	S. Typhimurium	19	7.423.559.1117.2100.2465.3313	Import	2014	Ducks	NA	Test
ERR2023546	DTU (Denmark)	S. Typhimurium	19	16.50.50.101.2182.2563.3240	Import	2014	Ducks	NA	Test
ERR2023547	DTU (Denmark)	S. Typhimurium	19	7.10.10.18.2180.2561.3238	Import	2014	Ducks	NA	Training
ERR2023548	DTU (Denmark)	S. Typhimurium	19	7.423.559.1117.2100.2465.3134	Import	2014	Ducks	NA	Training
ERR2023549	DTU (Denmark)	S. Typhimurium	19	16.50.50.101.2105.2470.3139	Import	2014	Ducks	NA	Training
ERR2023552	DTU (Denmark)	Monophasic variant of S. Typhimurium	19	16.50.50.101.2212.2597.3280	Import	2014	Ducks	NA	Training
ERR2023553	DTU (Denmark)	S. Typhimurium	19	16.50.50.101.2105.2470.3282	Import	2014	Ducks	NA	Training
ERR2023568	DTU (Denmark)	S. Typhimurium	19	25.47.47.91.141.736.3374	Import	2014	Ducks	NA	Training
ERR2208705	APHA (BI)	S. Typhimurium	19	1.111.112.206.347.1036.1177	British Isles	2015	GameBirds	NA	Training
ERR2208708	APHA (BI)	S. Typhimurium	19	1.111.112.206.359.382.806	British Isles	2015	GameBirds	NA	Training
ERR2208741	APHA (BI)	S. Typhimurium	128	12.18.18.600.1009.1073.1100	British Isles	2015	GameBirds	NA	Training
ERR2208744	APHA (BI)	S. Typhimurium	19	6.9.9.17.21.22.22	British Isles	2015	GameBirds	NA	Test
ERR2208758	APHA (BI)	S. Typhimurium	19	1.2.2.2.77.334.348	British Isles	2016	GameBirds	NA	Training
ERR2208765	APHA (BI)	S. Typhimurium	128	12.18.39.76.108.112.114	British Isles	2016	GameBirds	NA	Training
ERR2208774	APHA (BI)	S. Typhimurium	128	12.18.18.625.1063.1130.1159	British Isles	2016	GameBirds	NA	Training
ERR2208780	APHA (BI)	S. Typhimurium	19	1.111.112.206.347.1036.1062	British Isles	2014	GameBirds	NA	Test
ERR2208795	APHA (BI)	S. Typhimurium	19	1.111.112.206.821.870.895	British Isles	2014	GameBirds	NA	Training
ERR2208805	APHA (BI)	S. Typhimurium	19	1.2.2.2.77.334.1140	British Isles	2016	GameBirds	NA	Test
ERR2208806	APHA (BI)	S. Typhimurium	19	1.2.2.2.77.334.390	British Isles	2016	GameBirds	NA	Training
ERR2208812	APHA (BI)	S. Typhimurium	19	1.111.112.206.359.382.398	British Isles	2015	GameBirds	NA	Training
ERR2208833	APHA (BI)	S. Typhimurium	19	1.2.2.2.77.81.2487	British Isles	2015	GameBirds	NA	Training
ERR2208834	APHA (BI)	S. Typhimurium	19	1.2.2.2.77.81.2487	British Isles	2015	GameBirds	NA	Training
ERR2208836	APHA (BI)	S. Typhimurium	19	1.2.2.2.77.2034.2466	British Isles	2015	GameBirds	NA	Training
ERR2208839	APHA (BI)	S. Typhimurium	19	1.2.2.2.77.81.82	British Isles	2015	GameBirds	NA	Training
ERR2000377	APHA (BI)	Monophasic variant of S. Typhimurium	34	1.2.2.2.120.124.128	British Isles	2014	Layers	NA	Training
ERR2000383	APHA (BI)	Monophasic variant of S. Typhimurium	34	1.2.2.2.120.124.128	British Isles	2014	Layers	NA	Test
ERR2000384	APHA (BI)	Monophasic variant of S. Typhimurium	34	1.2.2.2.120.124.128	British Isles	2014	Layers	NA	Training
ERR2000388	APHA (BI)	Monophasic variant of S. Typhimurium	34	1.2.2.2.5.18.32	British Isles	2014	Layers	NA	Training
ERR2208785	APHA (BI)	Monophasic variant of S. Typhimurium	34	1.2.2.2.16.982.1008	British Isles	2016	Layers	NA	Training
ERR2208838	APHA (BI)	S. Typhimurium	19	1.52.52.107.167.173.735	British Isles	2015	Layers	NA	Training
ERR2208840	APHA (BI)	S. Typhimurium	19	6.330.361.663.1165.1275.1345	British Isles	2015	Layers	NA	Training
ERR1592493	DTU (Denmark)	S. Typhimurium	19	14.377.588.1171.2257.2648.3370	Denmark	2013	Layers	NA	Test
ERR1592500	DTU (Denmark)	S. Typhimurium	19	14.377.588.1171.2257.2648.3334	Denmark	2013	Layers	NA	Training
ERR1592501	DTU (Denmark)	S. Typhimurium	19	14.377.588.1171.2257.2648.3334	Denmark	2013	Layers	NA	Training
ERR1592557	DTU (Denmark)	S. Typhimurium	19	14.377.542.1084.2037.2393.3058	Denmark	2014	Layers	NA	Test
ERR2000335	APHA (BI)	Monophasic variant of S. Typhimurium	34	1.2.2.2.5.18.1175	British Isles	2014	OtherMammals	NA	Test
ERR2000337	APHA (BI)	Monophasic variant of S. Typhimurium	34	1.2.2.2.28.523.1141	British Isles	2014	OtherMammals	NA	Training
ERR2000343	APHA (BI)	Monophasic variant of S. Typhimurium	34	1.2.2.2.5.380.1182	British Isles	2014	OtherMammals	NA	Training
ERR2000357	APHA (BI)	Monophasic variant of S. Typhimurium	34	1.2.2.2.16.16.16	British Isles	2015	OtherMammals	NA	Training
ERR2000370	APHA (BI)	Monophasic variant of S. Typhimurium	34	1.2.2.2.5.18.1097	British Isles	2014	OtherMammals	NA	Training
ERR2000376	APHA (BI)	Monophasic variant of S. Typhimurium	34	1.2.2.2.5.18.605	British Isles	2014	OtherMammals	NA	Training
ERR2000393	APHA (BI)	Monophasic variant of S. Typhimurium	34	1.2.2.2.5.146.151	British Isles	2014	OtherMammals	NA	Training
ERR2000415	APHA (BI)	Monophasic variant of S. Typhimurium	34	1.2.2.2.16.63.518	British Isles	2014	OtherMammals	NA	Test
ERR2208690	APHA (BI)	S. Typhimurium	19	16.50.50.101.159.839.864	British Isles	2016	OtherMammals	NA	Test
ERR2208691	APHA (BI)	S. Typhimurium	19	1.4.44.84.126.130.134	British Isles	2014	OtherMammals	NA	Training
ERR2208692	APHA (BI)	S. Typhimurium	19	1.4.44.84.126.130.1063	British Isles	2014	OtherMammals	NA	Training
ERR2208693	APHA (BI)	S. Typhimurium	19	1.2.2.2.664.708.728	British Isles	2015	OtherMammals	NA	Training
ERR2208712	APHA (BI)	S. Typhimurium	19	22.42.42.82.387.413.429	British Isles	2016	OtherMammals	NA	Test
ERR2208721	APHA (BI)	S. Typhimurium	313	46.84.85.162.1026.1092.1121	British Isles	2016	OtherMammals	NA	Training
ERR2208723	APHA (BI)	S. Typhimurium	313	46.84.85.162.275.289.301	British Isles	2016	OtherMammals	NA	Training
ERR2208726	APHA (BI)	Monophasic variant of S. Typhimurium	34	1.2.2.2.5.18.239	British Isles	2016	OtherMammals	NA	Training
ERR2208727	APHA (BI)	Monophasic variant of S. Typhimurium	34	1.2.2.2.5.481.498	British Isles	2016	OtherMammals	NA	Training
ERR2208728	APHA (BI)	S. Typhimurium	19	1.2.2.2.7.7.658	British Isles	2016	OtherMammals	NA	Training
ERR2208729	APHA (BI)	S. Typhimurium	19	1.2.2.2.7.7.1319	British Isles	2016	OtherMammals	NA	Training
ERR2208730	APHA (BI)	S. Typhimurium	19	1.2.2.2.7.7.185	British Isles	2016	OtherMammals	NA	Training
ERR2208732	APHA (BI)	S. Typhimurium	19	1.2.2.2.7.7.185	British Isles	2016	OtherMammals	NA	Training
ERR2208734	APHA (BI)	S. Typhimurium	19	1.2.2.2.7.7.2489	British Isles	2016	OtherMammals	NA	Training
ERR2208740	APHA (BI)	S. Typhimurium	19	1.2.2.2.7.7.1208	British Isles	2016	OtherMammals	NA	Test
ERR2208756	APHA (BI)	S. Typhimurium	19	1.2.2.2.450.482.499	British Isles	2016	OtherMammals	NA	Training
ERR2208759	APHA (BI)	Monophasic variant of S. Typhimurium	34	1.2.2.2.16.266.277	British Isles	2016	OtherMammals	NA	Training
ERR2208762	APHA (BI)	S. Typhimurium	568	14.27.27.54.72.1003.1029	British Isles	2016	OtherMammals	NA	Training
ERR2208769	APHA (BI)	S. Typhimurium	19	1.2.2.2.853.904.929	British Isles	2014	OtherMammals	NA	Training
ERR2208770	APHA (BI)	S. Typhimurium	19	1.4.498.931.1734.2029.2461	British Isles	2014	OtherMammals	NA	Training
ERR2208775	APHA (BI)	S. Typhimurium	19	1.2.2.2.853.904.929	British Isles	2014	OtherMammals	NA	Training
ERR2208776	APHA (BI)	Monophasic variant of S. Typhimurium	34	1.2.2.2.16.63.595	British Isles	2016	OtherMammals	NA	Training
ERR2208781	APHA (BI)	S. Typhimurium	19	22.42.42.82.387.413.961	British Isles	2016	OtherMammals	NA	Training
ERR2208801	APHA (BI)	S. Typhimurium	19	1.2.2.2.7.7.185	British Isles	2016	OtherMammals	NA	Training
ERR2208802	APHA (BI)	S. Typhimurium	19	1.2.2.2.7.7.731	British Isles	2016	OtherMammals	NA	Test
ERR2208803	APHA (BI)	S. Typhimurium	19	1.2.2.2.7.7.185	British Isles	2016	OtherMammals	NA	Training
ERR2208811	APHA (BI)	S. Typhimurium	19	1.2.2.2.38.40.41	British Isles	2015	OtherMammals	NA	Training
ERR2208817	APHA (BI)	Monophasic variant of S. Typhimurium	34	1.2.2.2.867.1161.1191	British Isles	2015	OtherMammals	NA	Test
ERR2208818	APHA (BI)	S. Typhimurium	19	1.8.8.441.737.781.803	British Isles	2014	OtherMammals	NA	Test
ERR2208825	APHA (BI)	S. Typhimurium	19	1.8.185.328.563.602.619	British Isles	2015	OtherMammals	NA	Test
ERR2208829	APHA (BI)	S. Typhimurium	19	1.13.49.94.144.150.155	British Isles	2015	OtherMammals	NA	Test
ERR2208830	APHA (BI)	Monophasic variant of S. Typhimurium	34	1.2.2.2.5.922.947	British Isles	2015	OtherMammals	NA	Training
ERR2208841	APHA (BI)	Monophasic variant of S. Typhimurium	34	1.2.2.2.515.549.782	British Isles	2015	OtherMammals	NA	Training
ERR1744962	APHA (BI)	Monophasic variant of S. Typhimurium	34	1.2.2.2.20.143.148	British Isles	2015	Pigs	NA	Training
ERR1744963	APHA (BI)	Monophasic variant of S. Typhimurium	34	1.2.2.2.20.202.232	British Isles	2015	Pigs	NA	Training
ERR1744964	APHA (BI)	Monophasic variant of S. Typhimurium	34	1.2.2.2.20.445.461	British Isles	2015	Pigs	NA	Training
ERR1744965	APHA (BI)	Monophasic variant of S. Typhimurium	34	1.2.2.2.20.202.211	British Isles	2015	Pigs	NA	Training
ERR1744966	APHA (BI)	Monophasic variant of S. Typhimurium	34	1.2.2.2.20.23.23	British Isles	2016	Pigs	NA	Training
ERR1744967	APHA (BI)	Monophasic variant of S. Typhimurium	34	1.2.2.2.20.23.699	British Isles	2016	Pigs	NA	Test
ERR1744968	APHA (BI)	Monophasic variant of S. Typhimurium	34	1.2.2.2.20.202.576	British Isles	2016	Pigs	NA	Training
ERR1744969	APHA (BI)	Monophasic variant of S. Typhimurium	34	1.2.2.2.20.202.290	British Isles	2016	Pigs	NA	Training
ERR1744970	APHA (BI)	Monophasic variant of S. Typhimurium	34	1.2.2.2.20.21.163	British Isles	2016	Pigs	NA	Training
ERR1744971	APHA (BI)	Monophasic variant of S. Typhimurium	34	1.2.2.2.20.21.21	British Isles	2016	Pigs	NA	Training
ERR1744972	APHA (BI)	Monophasic variant of S. Typhimurium	34	1.2.2.2.28.29.30	British Isles	2015	Pigs	NA	Training
ERR1744973	APHA (BI)	Monophasic variant of S. Typhimurium	34	1.2.2.2.28.29.179	British Isles	2015	Pigs	NA	Training
ERR1744974	APHA (BI)	Monophasic variant of S. Typhimurium	34	1.2.2.2.28.29.179	British Isles	2015	Pigs	NA	Training
ERR1744975	APHA (BI)	Monophasic variant of S. Typhimurium	34	1.2.2.2.28.29.92	British Isles	2015	Pigs	NA	Training
ERR1744976	APHA (BI)	Monophasic variant of S. Typhimurium	34	1.2.2.2.28.29.49	British Isles	2015	Pigs	NA	Training
ERR1744977	APHA (BI)	Monophasic variant of S. Typhimurium	34	1.2.2.2.28.29.179	British Isles	2015	Pigs	NA	Training
ERR1744978	APHA (BI)	Monophasic variant of S. Typhimurium	34	1.2.2.2.28.29.532	British Isles	2015	Pigs	NA	Test
ERR1744979	APHA (BI)	Monophasic variant of S. Typhimurium	34	1.2.2.2.28.29.464	British Isles	2015	Pigs	NA	Training
ERR1744980	APHA (BI)	Monophasic variant of S. Typhimurium	34	1.2.2.2.28.29.179	British Isles	2015	Pigs	NA	Test
ERR1744981	APHA (BI)	Monophasic variant of S. Typhimurium	34	1.2.2.2.28.29.83	British Isles	2015	Pigs	NA	Training
ERR1744982	APHA (BI)	Monophasic variant of S. Typhimurium	34	1.2.2.2.28.29.497	British Isles	2015	Pigs	NA	Test
ERR1744983	APHA (BI)	Monophasic variant of S. Typhimurium	34	1.2.2.2.28.29.34	British Isles	2015	Pigs	NA	Test
ERR1744984	APHA (BI)	Monophasic variant of S. Typhimurium	34	1.2.2.2.28.29.67	British Isles	2015	Pigs	NA	Training
ERR1744985	APHA (BI)	Monophasic variant of S. Typhimurium	34	1.2.2.2.28.29.191	British Isles	2015	Pigs	NA	Test
ERR1744986	APHA (BI)	Monophasic variant of S. Typhimurium	34	1.2.2.2.28.29.329	British Isles	2015	Pigs	NA	Test
ERR1744987	APHA (BI)	Monophasic variant of S. Typhimurium	34	1.2.2.2.28.29.171	British Isles	2015	Pigs	NA	Training
ERR1744988	APHA (BI)	Monophasic variant of S. Typhimurium	34	1.2.2.2.28.29.412	British Isles	2015	Pigs	NA	Test
ERR1744989	APHA (BI)	Monophasic variant of S. Typhimurium	34	1.2.2.2.28.29.83	British Isles	2015	Pigs	NA	Training
ERR1744990	APHA (BI)	Monophasic variant of S. Typhimurium	34	1.2.2.2.28.29.83	British Isles	2015	Pigs	NA	Training
ERR1744991	APHA (BI)	Monophasic variant of S. Typhimurium	34	1.2.2.2.28.29.72	British Isles	2015	Pigs	NA	Test
ERR1744992	APHA (BI)	Monophasic variant of S. Typhimurium	34	1.2.2.2.28.29.159	British Isles	2015	Pigs	NA	Test
ERR1744993	APHA (BI)	Monophasic variant of S. Typhimurium	34	1.2.2.2.28.29.159	British Isles	2015	Pigs	NA	Training
ERR1744994	APHA (BI)	Monophasic variant of S. Typhimurium	34	1.2.2.2.28.29.546	British Isles	2015	Pigs	NA	Training
ERR1744995	APHA (BI)	Monophasic variant of S. Typhimurium	34	1.2.2.2.28.29.659	British Isles	2015	Pigs	NA	Training
ERR1744996	APHA (BI)	Monophasic variant of S. Typhimurium	34	1.2.2.2.28.29.172	British Isles	2015	Pigs	NA	Test
ERR1745000	APHA (BI)	Monophasic variant of S. Typhimurium	34	1.2.2.2.28.29.168	British Isles	2015	Pigs	NA	Training
ERR1745001	APHA (BI)	Monophasic variant of S. Typhimurium	34	1.2.2.2.28.29.34	British Isles	2015	Pigs	NA	Training
ERR1745002	APHA (BI)	Monophasic variant of S. Typhimurium	34	1.2.2.2.28.29.34	British Isles	2015	Pigs	NA	Training
ERR1745003	APHA (BI)	Monophasic variant of S. Typhimurium	34	1.2.2.2.28.29.890	British Isles	2015	Pigs	NA	Training
ERR1745004	APHA (BI)	Monophasic variant of S. Typhimurium	34	1.2.2.2.28.29.542	British Isles	2015	Pigs	NA	Training
ERR1745005	APHA (BI)	Monophasic variant of S. Typhimurium	34	1.2.2.2.28.29.698	British Isles	2015	Pigs	NA	Training
ERR1745006	APHA (BI)	Monophasic variant of S. Typhimurium	34	1.2.2.2.28.29.212	British Isles	2015	Pigs	NA	Training
ERR1745007	APHA (BI)	Monophasic variant of S. Typhimurium	34	1.2.2.2.28.29.624	British Isles	2015	Pigs	NA	Test
ERR1745011	APHA (BI)	Monophasic variant of S. Typhimurium	34	1.2.2.2.28.29.83	British Isles	2015	Pigs	NA	Training
ERR1745012	APHA (BI)	Monophasic variant of S. Typhimurium	34	1.2.2.2.28.29.34	British Isles	2015	Pigs	NA	Test
ERR1745013	APHA (BI)	Monophasic variant of S. Typhimurium	34	1.2.2.2.28.29.30	British Isles	2015	Pigs	NA	Training
ERR1745014	APHA (BI)	Monophasic variant of S. Typhimurium	34	1.2.2.2.28.29.966	British Isles	2015	Pigs	NA	Training
ERR1745015	APHA (BI)	Monophasic variant of S. Typhimurium	34	1.2.2.2.28.29.330	British Isles	2015	Pigs	NA	Training
ERR1745016	APHA (BI)	Monophasic variant of S. Typhimurium	34	1.2.2.2.28.29.205	British Isles	2015	Pigs	NA	Training
ERR1745017	APHA (BI)	Monophasic variant of S. Typhimurium	34	1.2.2.2.28.29.179	British Isles	2015	Pigs	NA	Training
ERR1745018	APHA (BI)	Monophasic variant of S. Typhimurium	34	1.2.2.2.28.29.478	British Isles	2015	Pigs	NA	Training
ERR2000330	APHA (BI)	Monophasic variant of S. Typhimurium	34	1.2.2.2.900.956.981	British Isles	2015	Pigs	NA	Test
ERR2000331	APHA (BI)	Monophasic variant of S. Typhimurium	34	1.2.2.2.356.378.394	British Isles	2015	Pigs	NA	Training
ERR2000332	APHA (BI)	Monophasic variant of S. Typhimurium	34	1.2.2.2.131.135.139	British Isles	2014	Pigs	NA	Training
ERR2000334	APHA (BI)	Monophasic variant of S. Typhimurium	34	1.2.2.2.553.591.608	British Isles	2014	Pigs	NA	Training
ERR2000336	APHA (BI)	Monophasic variant of S. Typhimurium	34	1.2.2.2.110.114.116	British Isles	2015	Pigs	NA	Training
ERR2000340	APHA (BI)	Monophasic variant of S. Typhimurium	34	1.2.2.2.446.478.495	British Isles	2014	Pigs	NA	Training
ERR2000345	APHA (BI)	Monophasic variant of S. Typhimurium	34	1.2.2.2.16.63.196	British Isles	2014	Pigs	NA	Training
ERR2000349	APHA (BI)	Monophasic variant of S. Typhimurium	34	1.2.2.2.584.624.641	British Isles	2014	Pigs	NA	Test
ERR2000350	APHA (BI)	Monophasic variant of S. Typhimurium	34	1.2.2.2.151.157.162	British Isles	2014	Pigs	NA	Training
ERR2000351	APHA (BI)	Monophasic variant of S. Typhimurium	34	1.2.2.2.556.594.611	British Isles	2014	Pigs	NA	Training
ERR2000352	APHA (BI)	Monophasic variant of S. Typhimurium	34	1.2.2.2.16.63.195	British Isles	2014	Pigs	NA	Training
ERR2000354	APHA (BI)	Monophasic variant of S. Typhimurium	34	1.2.2.2.5.5.127	British Isles	2014	Pigs	NA	Training
ERR2000356	APHA (BI)	Monophasic variant of S. Typhimurium	34	1.2.2.2.16.63.65	British Isles	2014	Pigs	NA	Training
ERR2000359	APHA (BI)	Monophasic variant of S. Typhimurium	34	1.2.2.2.95.99.101	British Isles	2015	Pigs	NA	Training
ERR2000360	APHA (BI)	Monophasic variant of S. Typhimurium	34	1.2.53.109.170.176.183	British Isles	2014	Pigs	NA	Test
ERR2000361	APHA (BI)	Monophasic variant of S. Typhimurium	34	1.2.53.109.170.176.740	British Isles	2014	Pigs	NA	Training
ERR2000362	APHA (BI)	Monophasic variant of S. Typhimurium	34	1.2.2.2.28.962.987	British Isles	2015	Pigs	NA	Training
ERR2000363	APHA (BI)	Monophasic variant of S. Typhimurium	34	1.2.2.2.35.37.38	British Isles	2015	Pigs	NA	Training
ERR2000364	APHA (BI)	Monophasic variant of S. Typhimurium	34	1.2.2.2.95.101.103	British Isles	2015	Pigs	NA	Training
ERR2000365	APHA (BI)	Monophasic variant of S. Typhimurium	34	1.2.2.2.16.17.17	British Isles	2015	Pigs	NA	Test
ERR2000366	APHA (BI)	Monophasic variant of S. Typhimurium	34	1.2.2.2.205.212.222	British Isles	2015	Pigs	NA	Training
ERR2000367	APHA (BI)	Monophasic variant of S. Typhimurium	34	1.2.2.2.35.37.515	British Isles	2015	Pigs	NA	Training
ERR2000369	APHA (BI)	Monophasic variant of S. Typhimurium	34	1.2.2.2.16.63.167	British Isles	2015	Pigs	NA	Training
ERR2000371	APHA (BI)	Monophasic variant of S. Typhimurium	34	1.2.2.2.16.63.267	British Isles	2014	Pigs	NA	Test
ERR2000372	APHA (BI)	Monophasic variant of S. Typhimurium	34	1.2.2.2.5.142.147	British Isles	2014	Pigs	NA	Training
ERR2000373	APHA (BI)	Monophasic variant of S. Typhimurium	34	1.2.2.2.5.55.56	British Isles	2014	Pigs	NA	Training
ERR2000374	APHA (BI)	Monophasic variant of S. Typhimurium	34	1.2.2.2.5.55.243	British Isles	2014	Pigs	NA	Training
ERR2000375	APHA (BI)	Monophasic variant of S. Typhimurium	34	1.2.2.2.5.55.593	British Isles	2014	Pigs	NA	Test
ERR2000379	APHA (BI)	Monophasic variant of S. Typhimurium	34	1.2.2.2.192.199.208	British Isles	2014	Pigs	NA	Training
ERR2000386	APHA (BI)	Monophasic variant of S. Typhimurium	34	1.2.2.47.63.67.68	British Isles	2014	Pigs	NA	Training
ERR2000387	APHA (BI)	Monophasic variant of S. Typhimurium	34	1.2.2.2.5.300.312	British Isles	2014	Pigs	NA	Training
ERR2000389	APHA (BI)	Monophasic variant of S. Typhimurium	34	1.2.2.2.16.63.174	British Isles	2014	Pigs	NA	Test
ERR2000390	APHA (BI)	Monophasic variant of S. Typhimurium	34	1.2.2.2.16.63.602	British Isles	2014	Pigs	NA	Training
ERR2000391	APHA (BI)	Monophasic variant of S. Typhimurium	34	1.2.2.2.16.63.65	British Isles	2014	Pigs	NA	Training
ERR2000398	APHA (BI)	Monophasic variant of S. Typhimurium	34	1.2.2.2.5.18.359	British Isles	2014	Pigs	NA	Training
ERR2000401	APHA (BI)	Monophasic variant of S. Typhimurium	34	1.2.2.2.16.63.435	British Isles	2014	Pigs	NA	Training
ERR2000403	APHA (BI)	Monophasic variant of S. Typhimurium	34	1.2.2.47.63.67.524	British Isles	2014	Pigs	NA	Training
ERR2000404	APHA (BI)	Monophasic variant of S. Typhimurium	34	1.2.2.47.63.67.430	British Isles	2014	Pigs	NA	Test
ERR2000405	APHA (BI)	Monophasic variant of S. Typhimurium	34	1.2.2.47.63.67.524	British Isles	2014	Pigs	NA	Training
ERR2000406	APHA (BI)	Monophasic variant of S. Typhimurium	34	1.2.2.47.63.67.308	British Isles	2014	Pigs	NA	Training
ERR2000408	APHA (BI)	Monophasic variant of S. Typhimurium	34	1.2.2.2.137.141.146	British Isles	2014	Pigs	NA	Test
ERR2000409	APHA (BI)	Monophasic variant of S. Typhimurium	34	1.2.2.2.92.96.98	British Isles	2014	Pigs	NA	Training
ERR2000410	APHA (BI)	Monophasic variant of S. Typhimurium	34	1.2.2.2.16.266.371	British Isles	2014	Pigs	NA	Training
ERR2000413	APHA (BI)	Monophasic variant of S. Typhimurium	34	1.2.2.2.16.63.581	British Isles	2014	Pigs	NA	Training
ERR2000414	APHA (BI)	Monophasic variant of S. Typhimurium	34	1.2.2.2.16.63.563	British Isles	2014	Pigs	NA	Test
ERR2000416	APHA (BI)	Monophasic variant of S. Typhimurium	34	1.2.2.2.5.44.45	British Isles	2014	Pigs	NA	Training
ERR2000417	APHA (BI)	Monophasic variant of S. Typhimurium	34	1.2.2.2.16.63.980	British Isles	2014	Pigs	NA	Training
ERR2145450	APHA (BI)	S. Typhimurium	19	1.8.8.49.66.70.814	British Isles	2014	Pigs	NA	Training
ERR2145451	APHA (BI)	S. Typhimurium	19	1.8.8.193.327.651.671	British Isles	2014	Pigs	NA	Test
ERR2145453	APHA (BI)	S. Typhimurium	34	1.2.2.2.208.215.225	British Isles	2014	Pigs	NA	Training
ERR2145454	APHA (BI)	S. Typhimurium	19	1.8.8.49.66.70.71	British Isles	2014	Pigs	NA	Training
ERR2145455	APHA (BI)	S. Typhimurium	19	1.8.12.27.36.38.39	British Isles	2014	Pigs	NA	Training
ERR2145456	APHA (BI)	S. Typhimurium	19	1.8.12.27.36.38.216	British Isles	2014	Pigs	NA	Training
ERR2145457	APHA (BI)	S. Typhimurium	19	1.8.12.27.36.38.39	British Isles	2014	Pigs	NA	Test
ERR2145458	APHA (BI)	S. Typhimurium	19	1.8.8.16.19.19.19	British Isles	2014	Pigs	NA	Training
ERR2145459	APHA (BI)	S. Typhimurium	19	1.8.8.16.19.590.812	British Isles	2014	Pigs	NA	Training
ERR2145460	APHA (BI)	S. Typhimurium	19	1.8.12.27.36.38.184	British Isles	2014	Pigs	NA	Test
ERR2145461	APHA (BI)	S. Typhimurium	19	1.8.12.27.36.38.39	British Isles	2014	Pigs	NA	Training
ERR2145462	APHA (BI)	S. Typhimurium	19	1.8.12.27.36.38.39	British Isles	2014	Pigs	NA	Test
ERR2145463	APHA (BI)	S. Typhimurium	19	1.8.8.16.19.590.1054	British Isles	2014	Pigs	NA	Training
ERR2145464	APHA (BI)	S. Typhimurium	19	1.8.8.616.1043.1110.1139	British Isles	2014	Pigs	NA	Training
ERR2145465	APHA (BI)	S. Typhimurium	19	1.8.8.193.833.882.907	British Isles	2014	Pigs	NA	Training
ERR2145466	APHA (BI)	S. Typhimurium	19	1.8.8.16.815.864.889	British Isles	2014	Pigs	NA	Training
ERR2145467	APHA (BI)	S. Typhimurium	19	1.8.8.16.832.881.906	British Isles	2014	Pigs	NA	Training
ERR2145468	APHA (BI)	S. Typhimurium	19	1.8.8.16.19.590.873	British Isles	2014	Pigs	NA	Training
ERR2145469	APHA (BI)	S. Typhimurium	19	1.8.22.48.65.69.525	British Isles	2014	Pigs	NA	Training
ERR2145471	APHA (BI)	S. Typhimurium	19	1.8.22.48.65.735.756	British Isles	2014	Pigs	NA	Training
ERR2145472	APHA (BI)	S. Typhimurium	19	1.8.22.48.65.69.70	British Isles	2014	Pigs	NA	Training
ERR2145473	APHA (BI)	S. Typhimurium	19	1.8.22.48.65.69.70	British Isles	2014	Pigs	NA	Training
ERR2145474	APHA (BI)	S. Typhimurium	19	1.8.22.48.65.69.653	British Isles	2014	Pigs	NA	Training
ERR2145475	APHA (BI)	S. Typhimurium	19	1.8.22.48.65.69.653	British Isles	2014	Pigs	NA	Training
ERR2145476	APHA (BI)	S. Typhimurium	19	1.8.22.48.65.69.70	British Isles	2014	Pigs	NA	Test
ERR2208694	APHA (BI)	Monophasic variant of S. Typhimurium	34	1.2.2.2.880.932.957	British Isles	2016	Pigs	NA	Training
ERR2208701	APHA (BI)	Monophasic variant of S. Typhimurium	34	1.2.2.2.16.63.570	British Isles	2016	Pigs	NA	Training
ERR2208702	APHA (BI)	Monophasic variant of S. Typhimurium	34	1.2.2.2.16.63.684	British Isles	2016	Pigs	NA	Training
ERR2208706	APHA (BI)	S. Typhimurium	34	1.2.2.2.197.522.539	British Isles	2016	Pigs	NA	Training
ERR2208709	APHA (BI)	Monophasic variant of S. Typhimurium	34	1.2.2.2.311.331.345	British Isles	2015	Pigs	NA	Training
ERR2208710	APHA (BI)	Monophasic variant of S. Typhimurium	34	1.2.2.2.16.63.1068	British Isles	2016	Pigs	NA	Training
ERR2208711	APHA (BI)	Monophasic variant of S. Typhimurium	34	1.2.2.2.598.640.660	British Isles	2016	Pigs	NA	Training
ERR2208716	APHA (BI)	Monophasic variant of S. Typhimurium	34	1.2.2.2.920.979.1005	British Isles	2015	Pigs	NA	Training
ERR2208722	APHA (BI)	Monophasic variant of S. Typhimurium	34	1.2.2.2.5.5.178	British Isles	2016	Pigs	NA	Training
ERR2208725	APHA (BI)	S. Typhimurium	19	1.8.8.49.66.343.357	British Isles	2016	Pigs	NA	Training
ERR2208743	APHA (BI)	Monophasic variant of S. Typhimurium	34	1.2.2.2.5.5.1076	British Isles	2015	Pigs	NA	Training
ERR2208745	APHA (BI)	S. Typhimurium	19	1.8.8.16.806.855.880	British Isles	2015	Pigs	NA	Test
ERR2208753	APHA (BI)	S. Typhimurium	19	1.8.8.193.327.599.1147	British Isles	2014	Pigs	NA	Training
ERR2208754	APHA (BI)	Monophasic variant of S. Typhimurium	34	1.2.2.2.356.1055.1082	British Isles	2016	Pigs	NA	Training
ERR2208761	APHA (BI)	S. Typhimurium	19	1.8.8.16.19.1160.1189	British Isles	2014	Pigs	NA	Test
ERR2208763	APHA (BI)	S. Typhimurium	19	1.8.8.193.327.599.616	British Isles	2014	Pigs	NA	Training
ERR2208764	APHA (BI)	Monophasic variant of S. Typhimurium	34	1.2.2.2.34.36.37	British Isles	2016	Pigs	NA	Test
ERR2208766	APHA (BI)	Monophasic variant of S. Typhimurium	34	1.2.2.2.34.36.201	British Isles	2016	Pigs	NA	Training
ERR2208767	APHA (BI)	Monophasic variant of S. Typhimurium	34	1.2.2.2.28.363.378	British Isles	2016	Pigs	NA	Training
ERR2208771	APHA (BI)	Monophasic variant of S. Typhimurium	34	1.2.2.2.5.5.379	British Isles	2016	Pigs	NA	Training
ERR2208773	APHA (BI)	S. Typhimurium	34	1.2.2.2.575.614.631	British Isles	2014	Pigs	NA	Test
ERR2208777	APHA (BI)	S. Typhimurium	19	1.8.8.51.68.72.73	British Isles	2014	Pigs	NA	Test
ERR2208779	APHA (BI)	Monophasic variant of S. Typhimurium	34	1.2.2.2.295.552.569	British Isles	2016	Pigs	NA	Test
ERR2208787	APHA (BI)	S. Typhimurium	19	1.8.8.16.19.737.758	British Isles	2016	Pigs	NA	Training
ERR2208788	APHA (BI)	S. Typhimurium	19	1.8.8.16.19.737.832	British Isles	2016	Pigs	NA	Training
ERR2208792	APHA (BI)	S. Typhimurium	34	1.2.2.2.543.580.597	British Isles	2014	Pigs	NA	Training
ERR2208793	APHA (BI)	Monophasic variant of S. Typhimurium	34	1.2.2.2.203.294.306	British Isles	2016	Pigs	NA	Training
ERR2208798	APHA (BI)	S. Typhimurium	19	1.8.8.193.833.882.975	British Isles	2014	Pigs	NA	Training
ERR2208804	APHA (BI)	S. Typhimurium	19	1.8.8.16.19.590.749	British Isles	2014	Pigs	NA	Training
ERR2208820	APHA (BI)	Monophasic variant of S. Typhimurium	34	1.2.2.2.16.63.586	British Isles	2015	Pigs	NA	Training
ERR2208822	APHA (BI)	S. Typhimurium	19	1.8.8.16.19.138.142	British Isles	2015	Pigs	NA	Training
ERR2208823	APHA (BI)	Monophasic variant of S. Typhimurium	34	1.2.2.2.356.1013.1039	British Isles	2015	Pigs	NA	Training
ERR2208826	APHA (BI)	Monophasic variant of S. Typhimurium	34	1.2.2.2.286.302.314	British Isles	2015	Pigs	NA	Test
ERR2208831	APHA (BI)	Monophasic variant of S. Typhimurium	34	1.2.2.2.34.36.897	British Isles	2015	Pigs	NA	Training
ERR2208832	APHA (BI)	Monophasic variant of S. Typhimurium	34	1.2.2.2.34.409.425	British Isles	2015	Pigs	NA	Training
ERR1592435	DTU (Denmark)	Monophasic variant of S. Typhimurium	34	1.2.2.2.2260.2652.3338	Germany	2013	Pigs	NA	Training
ERR1592436	DTU (Denmark)	Monophasic variant of S. Typhimurium	34	1.2.2.2.2145.2515.3187	Denmark	2013	Pigs	NA	Training
ERR1592437	DTU (Denmark)	S. Typhimurium	19	1.4.561.1122.2123.2490.3161	Denmark	2013	Pigs	NA	Training
ERR1592438	DTU (Denmark)	Monophasic variant of S. Typhimurium	34	1.2.2.2.5.20.3264	Germany	2013	Pigs	NA	Training
ERR1592439	DTU (Denmark)	Monophasic variant of S. Typhimurium	34	1.2.2.2.5.20.614	Germany	2013	Pigs	NA	Training
ERR1592440	DTU (Denmark)	Monophasic variant of S. Typhimurium	34	1.2.2.2.2175.2570.3249	Denmark	2013	Pigs	NA	Training
ERR1592441	DTU (Denmark)	Monophasic variant of S. Typhimurium	34	1.2.2.2.2027.2382.3047	Denmark	2013	Pigs	NA	Training
ERR1592442	DTU (Denmark)	Monophasic variant of S. Typhimurium	34	1.2.2.2.5.20.614	Denmark	2013	Pigs	NA	Training
ERR1592443	DTU (Denmark)	S. Typhimurium	34	1.2.2.2.2269.2661.3347	Denmark	2013	Pigs	NA	Training
ERR1592444	DTU (Denmark)	S. Typhimurium	34	1.2.2.2.2114.2480.3301	Denmark	2013	Pigs	NA	Training
ERR1592445	DTU (Denmark)	S. Typhimurium	34	1.2.2.2.2114.2480.3151	Denmark	2013	Pigs	NA	Training
ERR1592446	DTU (Denmark)	Monophasic variant of S. Typhimurium	34	1.2.2.2.2066.2428.3094	Denmark	2013	Pigs	NA	Test
ERR1592447	DTU (Denmark)	Monophasic variant of S. Typhimurium	34	1.2.2.2.2066.2635.3321	Denmark	2013	Pigs	NA	Training
ERR1592448	DTU (Denmark)	S. Typhimurium	19	1.2.2.2.2232.2619.3305	Denmark	2013	Pigs	NA	Training
ERR1592450	DTU (Denmark)	S. Typhimurium	19	1.413.552.1102.2064.2602.3285	Denmark	2013	Pigs	NA	Training
ERR1592451	DTU (Denmark)	S. Typhimurium	19	1.19.572.1148.2192.2576.3255	Denmark	2013	Pigs	NA	Training
ERR1592452	DTU (Denmark)	Monophasic variant of S. Typhimurium	34	1.2.2.2.5.2521.3194	Denmark	2013	Pigs	NA	Training
ERR1592453	DTU (Denmark)	Monophasic variant of S. Typhimurium	34	1.2.2.2.2283.2681.3369	Germany	2013	Pigs	NA	Test
ERR1592454	DTU (Denmark)	Monophasic variant of S. Typhimurium	34	1.2.2.2.2158.2579.3258	Denmark	2013	Pigs	NA	Training
ERR1592455	DTU (Denmark)	Monophasic variant of S. Typhimurium	34	1.2.2.2.2027.2435.3103	Denmark	2013	Pigs	NA	Test
ERR1592456	DTU (Denmark)	S. Typhimurium	34	1.2.592.1180.2273.2666.3352	Denmark	2013	Pigs	NA	Test
ERR1592457	DTU (Denmark)	S. Typhimurium	34	1.2.2.1096.2053.2413.3078	Denmark	2013	Pigs	NA	Training
ERR1592458	DTU (Denmark)	Monophasic variant of S. Typhimurium	34	1.2.2.2.2134.2501.3172	Denmark	2013	Pigs	NA	Test
ERR1592459	DTU (Denmark)	S. Typhimurium	19	1.2.562.1125.2135.2503.3174	Germany	2013	Pigs	NA	Training
ERR1592460	DTU (Denmark)	S. Typhimurium	19	1.2.2.1119.2104.2469.3138	Germany	2013	Pigs	NA	Training
ERR1592461	DTU (Denmark)	S. Typhimurium	34	1.2.2.1137.2163.2542.3217	Denmark	2013	Pigs	NA	Training
ERR1592462	DTU (Denmark)	S. Typhimurium	19	1.4.577.1157.2215.2600.3283	Denmark	2013	Pigs	NA	Training
ERR1592463	DTU (Denmark)	S. Typhimurium	34	1.2.2.2.2230.2617.3303	Denmark	2013	Pigs	NA	Training
ERR1592464	DTU (Denmark)	Monophasic variant of S. Typhimurium	34	1.2.2.2.5.2625.3311	Denmark	2013	Pigs	NA	Training
ERR1592465	DTU (Denmark)	Monophasic variant of S. Typhimurium	34	1.2.2.2.5.2632.3318	Denmark	2013	Pigs	NA	Training
ERR1592466	DTU (Denmark)	S. Typhimurium	19	1.413.544.1131.2151.2528.3202	Denmark	2013	Pigs	NA	Training
ERR1592467	DTU (Denmark)	Monophasic variant of S. Typhimurium	34	1.2.2.2.5.2632.3375	Denmark	2013	Pigs	NA	Training
ERR1592468	DTU (Denmark)	S. Typhimurium	19	1.2.2.1082.2031.2386.3060	Germany	2013	Pigs	NA	Training
ERR1592469	DTU (Denmark)	Monophasic variant of S. Typhimurium	34	1.2.2.2.5.2378.3043	Denmark	2013	Pigs	NA	Training
ERR1592470	DTU (Denmark)	S. Typhimurium	19	1.2.2.1082.2031.2386.3060	Germany	2013	Pigs	NA	Test
ERR1592471	DTU (Denmark)	S. Typhimurium	34	1.2.2.230.2042.2400.3065	Germany	2013	Pigs	NA	Training
ERR1592472	DTU (Denmark)	S. Typhimurium	19	1.2.2.1141.2170.2564.3241	Denmark	2013	Pigs	NA	Test
ERR1592473	DTU (Denmark)	Monophasic variant of S. Typhimurium	34	1.2.2.2.2025.2642.3328	Denmark	2013	Pigs	NA	Test
ERR1592474	DTU (Denmark)	S. Typhimurium	34	1.2.2.2.1439.2483.3154	Denmark	2013	Pigs	NA	Training
ERR1592475	DTU (Denmark)	Monophasic variant of S. Typhimurium	34	1.2.2.2.2075.2438.3106	Denmark	2013	Pigs	NA	Training
ERR1592476	DTU (Denmark)	Monophasic variant of S. Typhimurium	34	1.2.2.2.2050.2410.3075	Denmark	2013	Pigs	NA	Training
ERR1592477	DTU (Denmark)	Monophasic variant of S. Typhimurium	34	1.2.2.2.2158.2630.3316	Denmark	2013	Pigs	NA	Training
ERR1592478	DTU (Denmark)	S. Typhimurium	19	1.2.2.2.5.2670.3357	Germany	2013	Pigs	NA	Training
ERR1592479	DTU (Denmark)	Monophasic variant of S. Typhimurium	34	1.2.2.2.2063.2425.3118	Denmark	2013	Pigs	NA	Training
ERR1592480	DTU (Denmark)	S. Typhimurium	34	1.2.2.1081.2030.2385.3050	Denmark	2013	Pigs	NA	Training
ERR1592481	DTU (Denmark)	S. Typhimurium	34	1.2.2.2.2026.2381.3144	Denmark	2013	Pigs	NA	Training
ERR1592482	DTU (Denmark)	S. Typhimurium	34	1.2.2.2.2251.2641.3327	Denmark	2013	Pigs	NA	Training
ERR1592483	DTU (Denmark)	Monophasic variant of S. Typhimurium	34	1.2.2.2.5.2516.3188	Denmark	2013	Pigs	NA	Training
ERR1592484	DTU (Denmark)	S. Typhimurium	19	1.2.2.1145.2184.2565.3242	Germany	2013	Pigs	NA	Training
ERR1592485	DTU (Denmark)	S. Typhimurium	34	1.2.2.2.2131.2498.3169	Germany	2013	Pigs	NA	Training
ERR1592486	DTU (Denmark)	S. Typhimurium	34	1.2.2.2.2131.2498.3200	Germany	2013	Pigs	NA	Training
ERR1592487	DTU (Denmark)	Monophasic variant of S. Typhimurium	34	1.2.2.2.2286.2684.3372	Germany	2013	Pigs	NA	Training
ERR1592488	DTU (Denmark)	S. Typhimurium	19	1.4.550.1099.2058.2420.3085	Denmark	2013	Pigs	NA	Training
ERR1592489	DTU (Denmark)	S. Typhimurium	34	1.2.2.2.5.2418.3083	Denmark	2013	Pigs	NA	Training
ERR1592490	DTU (Denmark)	Monophasic variant of S. Typhimurium	34	1.2.2.2.2027.2382.3080	Denmark	2013	Pigs	NA	Test
ERR1592491	DTU (Denmark)	Monophasic variant of S. Typhimurium	34	1.2.2.2.2025.2380.3160	Denmark	2013	Pigs	NA	Test
ERR1592492	DTU (Denmark)	Monophasic variant of S. Typhimurium	34	1.2.2.2.2025.2380.3045	Denmark	2013	Pigs	NA	Training
ERR1592494	DTU (Denmark)	S. Typhimurium	34	1.2.2.2.2120.2487.3158	Denmark	2013	Pigs	NA	Test
ERR1592496	DTU (Denmark)	Monophasic variant of S. Typhimurium	34	1.2.2.2.80.2520.3193	Denmark	2013	Pigs	NA	Training
ERR1592497	DTU (Denmark)	S. Typhimurium	19	1.2.2.1141.2170.2549.3224	Denmark	2013	Pigs	NA	Test
ERR1592502	DTU (Denmark)	Monophasic variant of S. Typhimurium	34	1.2.2.2.2050.2410.3168	Denmark	2013	Pigs	NA	Test
ERR1592508	DTU (Denmark)	Monophasic variant of S. Typhimurium	34	1.2.2.2.80.2518.3190	Denmark	2013	Pigs	NA	Training
ERR1592509	DTU (Denmark)	Monophasic variant of S. Typhimurium	19	1.2.2.1169.2246.2636.3322	British Isles	2013	Pigs	NA	Training
ERR1592513	DTU (Denmark)	Monophasic variant of S. Typhimurium	19	1.425.563.1127.2137.2506.3177	Denmark	2013	Pigs	NA	Training
ERR1592514	DTU (Denmark)	Monophasic variant of S. Typhimurium	34	1.2.2.2.5.2451.3119	Denmark	2013	Pigs	NA	Training
ERR1592515	DTU (Denmark)	S. Typhimurium	19	1.428.582.1162.2227.2614.3299	Denmark	2013	Pigs	NA	Training
ERR1592516	DTU (Denmark)	Monophasic variant of S. Typhimurium	34	1.2.2.2.5.2451.3119	Denmark	2013	Pigs	NA	Training
ERR1592517	DTU (Denmark)	Monophasic variant of S. Typhimurium	34	1.2.2.2.2188.2571.3250	Denmark	2013	Pigs	NA	Test
ERR1592518	DTU (Denmark)	Monophasic variant of S. Typhimurium	34	1.2.2.2.2054.2414.3079	Denmark	2013	Pigs	NA	Training
ERR1592519	DTU (Denmark)	Monophasic variant of S. Typhimurium	34	1.2.2.1128.2139.2508.3179	Germany	2013	Pigs	NA	Training
ERR1592520	DTU (Denmark)	Monophasic variant of S. Typhimurium	34	1.2.2.1128.2139.2508.3179	Germany	2013	Pigs	NA	Test
ERR1592521	DTU (Denmark)	Monophasic variant of S. Typhimurium	34	1.2.2.2.2179.2560.3237	Denmark	2013	Pigs	NA	Training
ERR1592522	DTU (Denmark)	S. Typhimurium	19	1.428.573.1149.2193.2581.3260	Denmark	2013	Pigs	NA	Training
ERR1592523	DTU (Denmark)	S. Typhimurium	19	1.428.573.1149.2193.2577.3256	Denmark	2013	Pigs	NA	Test
ERR1592524	DTU (Denmark)	S. Typhimurium	19	1.2.562.1136.2166.2545.3220	Denmark	2013	Pigs	NA	Training
ERR1592525	DTU (Denmark)	Monophasic variant of S. Typhimurium	34	1.2.2.2.80.2374.3038	Denmark	2013	Pigs	NA	Training
ERR1592527	DTU (Denmark)	S. Typhimurium	19	1.416.553.1103.2071.2433.3101	Denmark	2013	Pigs	NA	Test
ERR1592528	DTU (Denmark)	S. Typhimurium	19	1.413.552.1102.2064.2426.3092	Denmark	2013	Pigs	NA	Training
ERR1592529	DTU (Denmark)	S. Typhimurium	34	1.2.2.2.2068.2430.3096	Denmark	2013	Pigs	NA	Test
ERR1592530	DTU (Denmark)	S. Typhimurium	19	1.19.82.1176.2268.2660.3346	Denmark	2013	Pigs	NA	Training
ERR1592531	DTU (Denmark)	Monophasic variant of S. Typhimurium	34	1.2.2.2.2158.2584.3263	Denmark	2013	Pigs	NA	Test
ERR1592532	DTU (Denmark)	S. Typhimurium	19	1.428.573.1160.2224.2611.3296	Denmark	2013	Pigs	NA	Training
ERR1592533	DTU (Denmark)	S. Typhimurium	34	1.2.2.2.2026.2381.3221	Denmark	2013	Pigs	NA	Test
ERR1592534	DTU (Denmark)	Monophasic variant of S. Typhimurium	34	1.2.2.2.2118.2485.3156	Denmark	2013	Pigs	NA	Training
ERR1592535	DTU (Denmark)	S. Typhimurium	34	1.2.2.2.2026.2381.3117	Denmark	2013	Pigs	NA	Training
ERR1592536	DTU (Denmark)	S. Typhimurium	34	1.2.2.2.1439.2531.3205	Germany	2013	Pigs	NA	Test
ERR1592537	DTU (Denmark)	Monophasic variant of S. Typhimurium	19	1.8.8.1123.2125.2492.3163	British Isles	2013	Pigs	NA	Training
ERR1592538	DTU (Denmark)	Monophasic variant of S. Typhimurium	34	1.2.2.2.5.2451.3273	Denmark	2013	Pigs	NA	Training
ERR1592539	DTU (Denmark)	S. Typhimurium	19	1.19.426.1152.2201.2585.3265	Denmark	2013	Pigs	NA	Test
ERR1592540	DTU (Denmark)	Monophasic variant of S. Typhimurium	34	1.2.2.2.2153.2530.3204	Denmark	2013	Pigs	NA	Test
ERR1592542	DTU (Denmark)	Monophasic variant of S. Typhimurium	34	1.2.2.2.2027.2382.3181	Denmark	2013	Pigs	NA	Test
ERR1592543	DTU (Denmark)	Monophasic variant of S. Typhimurium	34	1.2.2.2.2027.2382.3181	Denmark	2013	Pigs	NA	Training
ERR1592544	DTU (Denmark)	S. Typhimurium	34	1.2.2.2.2138.2507.3178	Denmark	2013	Pigs	NA	Training
ERR1592545	DTU (Denmark)	S. Typhimurium	19	1.413.544.1089.2045.2404.3069	Denmark	2013	Pigs	NA	Test
ERR1592547	DTU (Denmark)	S. Typhimurium	34	1.2.2.1095.2082.2445.3113	Denmark	2013	Pigs	NA	Training
ERR1592548	DTU (Denmark)	S. Typhimurium	34	1.2.2.2.2065.2427.3093	Denmark	2013	Pigs	NA	Training
ERR1592549	DTU (Denmark)	Monophasic variant of S. Typhimurium	34	1.2.2.2.2027.2382.3181	Denmark	2013	Pigs	NA	Training
ERR1592550	DTU (Denmark)	Monophasic variant of S. Typhimurium	34	1.2.2.1088.2044.2402.3067	Denmark	2013	Pigs	NA	Test
ERR1592551	DTU (Denmark)	S. Typhimurium	19	1.19.426.1126.2136.2505.3176	Denmark	2013	Pigs	NA	Training
ERR1592552	DTU (Denmark)	S. Typhimurium	19	1.435.584.1166.2238.2626.3312	Denmark	2013	Pigs	NA	Training
ERR1592553	DTU (Denmark)	S. Typhimurium	34	1.2.570.1146.2190.2573.3252	Germany	2013	Pigs	NA	Training
ERR1592554	DTU (Denmark)	S. Typhimurium	34	1.2.2.2.2194.2578.3257	Denmark	2013	Pigs	NA	Training
ERR1592555	DTU (Denmark)	S. Typhimurium	19	1.372.454.858.2262.2654.3340	Denmark	2013	Pigs	NA	Training
ERR1592559	DTU (Denmark)	S. Typhimurium	19	1.57.557.1115.2098.2463.3132	Denmark	2014	Pigs	NA	Test
ERR1592560	DTU (Denmark)	S. Typhimurium	19	1.19.545.1091.2047.2406.3071	Denmark	2014	Pigs	NA	Training
ERR1592561	DTU (Denmark)	S. Typhimurium	19	1.4.561.1122.2173.2553.3229	Denmark	2014	Pigs	NA	Test
ERR1592563	DTU (Denmark)	Monophasic variant of S. Typhimurium	34	1.2.2.2.235.246.3146	Denmark	2014	Pigs	NA	Training
ERR1592566	DTU (Denmark)	Monophasic variant of S. Typhimurium	34	1.2.2.2.1593.2391.3056	Denmark	2014	Pigs	NA	Training
ERR1592567	DTU (Denmark)	Monophasic variant of S. Typhimurium	34	1.2.2.2.80.2631.3317	Denmark	2014	Pigs	NA	Training
ERR2023513	DTU (Denmark)	S. Typhimurium	34	1.2.2.2.2026.2381.3046	Denmark	2014	Pigs	NA	Test
ERR2023514	DTU (Denmark)	Monophasic variant of S. Typhimurium	34	1.2.2.2.2152.2529.3203	Denmark	2014	Pigs	NA	Training
ERR2023515	DTU (Denmark)	Monophasic variant of S. Typhimurium	34	1.2.2.2.2253.2643.3329	Denmark	2014	Pigs	NA	Test
ERR2023516	DTU (Denmark)	Monophasic variant of S. Typhimurium	34	1.2.2.2.2107.2472.3142	Denmark	2014	Pigs	NA	Test
ERR2023517	DTU (Denmark)	Monophasic variant of S. Typhimurium	34	1.2.2.2.2175.2555.3232	Denmark	2014	Pigs	NA	Test
ERR2023518	DTU (Denmark)	Monophasic variant of S. Typhimurium	34	1.2.2.2.2024.2376.3041	Denmark	2014	Pigs	NA	Training
ERR2023525	DTU (Denmark)	Monophasic variant of S. Typhimurium	34	1.2.2.2.2062.2424.3090	Denmark	2014	Pigs	NA	Training
ERR2023526	DTU (Denmark)	Monophasic variant of S. Typhimurium	34	1.2.2.2.2255.2645.3331	Germany	2014	Pigs	NA	Training
ERR2023527	DTU (Denmark)	S. Typhimurium	19	1.2.2.1080.2029.2384.3049	Germany	2014	Pigs	NA	Test
ERR2023528	DTU (Denmark)	Monophasic variant of S. Typhimurium	34	1.2.2.1130.2146.2517.3189	Denmark	2014	Pigs	NA	Training
ERR2023529	DTU (Denmark)	Monophasic variant of S. Typhimurium	34	1.2.2.2.5.20.3290	Denmark	2014	Pigs	NA	Test
ERR2023530	DTU (Denmark)	Monophasic variant of S. Typhimurium	34	1.2.2.2.5.2524.3198	Denmark	2014	Pigs	NA	Test
ERR2023532	DTU (Denmark)	Monophasic variant of S. Typhimurium	34	1.2.2.2.2275.2668.3354	Denmark	2014	Pigs	NA	Training
ERR2023533	DTU (Denmark)	Monophasic variant of S. Typhimurium	34	1.2.2.2.2203.2587.3267	Denmark	2014	Pigs	NA	Training
ERR2023534	DTU (Denmark)	S. Typhimurium	19	1.19.426.1133.2156.2534.3209	Denmark	2014	Pigs	NA	Training
ERR2023536	DTU (Denmark)	S. Typhimurium	19	1.2.2.2.2147.2522.3195	Germany	2014	Pigs	NA	Training
ERR2023537	DTU (Denmark)	Monophasic variant of S. Typhimurium	34	1.2.2.1095.2052.2412.3077	Germany	2014	Pigs	NA	Test
ERR2023539	DTU (Denmark)	Monophasic variant of S. Typhimurium	34	1.2.2.2.2088.2452.3120	Denmark	2014	Pigs	NA	Training
ERR2023540	DTU (Denmark)	Monophasic variant of S. Typhimurium	34	1.2.2.2.2290.2689.3378	Denmark	2014	Pigs	NA	Training
ERR2023541	DTU (Denmark)	Monophasic variant of S. Typhimurium	34	1.2.2.2.2149.2525.3199	Denmark	2014	Pigs	NA	Test
ERR2023544	DTU (Denmark)	Monophasic variant of S. Typhimurium	34	1.2.2.2.2235.2622.3308	Germany	2014	Pigs	NA	Training
ERR2023550	DTU (Denmark)	Monophasic variant of S. Typhimurium	34	1.2.2.2.2162.2541.3216	Denmark	2014	Pigs	NA	Training
ERR2023551	DTU (Denmark)	S. Typhimurium	19	1.2.2.1140.2169.2548.3223	Denmark	2014	Pigs	NA	Training
ERR2023555	DTU (Denmark)	S. Typhimurium	34	1.2.2.2.5.2456.3124	Denmark	2014	Pigs	NA	Training
ERR2023556	DTU (Denmark)	S. Typhimurium	34	1.2.2.2.2033.2388.3053	Germany	2014	Pigs	NA	Training
ERR2023557	DTU (Denmark)	S. Typhimurium	34	1.2.2.2.2247.2637.3323	Denmark	2014	Pigs	NA	Test
ERR2023558	DTU (Denmark)	Monophasic variant of S. Typhimurium	34	1.2.2.2.2174.2554.3231	Germany	2014	Pigs	NA	Training
ERR2023559	DTU (Denmark)	Monophasic variant of S. Typhimurium	34	1.2.2.2.2050.2410.3165	Germany	2014	Pigs	NA	Training
ERR2023560	DTU (Denmark)	S. Typhimurium	19	1.2.2.1124.2126.2493.3164	Germany	2014	Pigs	NA	Training
ERR2023561	DTU (Denmark)	S. Typhimurium	19	1.2.2.1082.2031.2386.3051	Germany	2014	Pigs	NA	Training
ERR2023562	DTU (Denmark)	S. Typhimurium	19	1.2.2.1082.2031.2386.3051	Germany	2014	Pigs	NA	Training
ERR2023563	DTU (Denmark)	Monophasic variant of S. Typhimurium	34	1.2.2.2.5.2378.3333	Denmark	2014	Pigs	NA	Test
ERR2023564	DTU (Denmark)	S. Typhimurium	19	1.19.82.158.2220.2606.3291	Denmark	2014	Pigs	NA	Training
ERR2023565	DTU (Denmark)	S. Typhimurium	19	1.19.426.1174.2264.2656.3342	Denmark	2014	Pigs	NA	Training
ERR2023566	DTU (Denmark)	Monophasic variant of S. Typhimurium	34	1.2.2.2.5.20.3206	Denmark	2014	Pigs	NA	Training
ERR2023567	DTU (Denmark)	Monophasic variant of S. Typhimurium	34	1.2.2.2.5.20.3206	Denmark	2014	Pigs	NA	Training
ERR2023569	DTU (Denmark)	Monophasic variant of S. Typhimurium	34	1.2.2.2.2121.2488.3159	Denmark	2014	Pigs	NA	Training
ERR2023570	DTU (Denmark)	Monophasic variant of S. Typhimurium	34	1.2.2.2.2023.2373.3037	Denmark	2014	Pigs	NA	Test
ERR2023572	DTU (Denmark)	Monophasic variant of S. Typhimurium	34	1.2.2.2.2177.2557.3234	Germany	2014	Pigs	NA	Training
ERR2023573	DTU (Denmark)	Monophasic variant of S. Typhimurium	4067	1.2.2.2.1517.1736.3300	Germany	2014	Pigs	NA	Training
ERR2023574	DTU (Denmark)	S. Typhimurium	19	1.428.566.1134.2159.2537.3212	Denmark	2014	Pigs	NA	Training
ERR2023575	DTU (Denmark)	S. Typhimurium	19	1.2.562.1136.2161.2540.3215	Denmark	2014	Pigs	NA	Training
ERR2023577	DTU (Denmark)	S. Typhimurium	34	1.2.2.2.2026.2484.3155	Denmark	2014	Pigs	NA	Training
ERR2023579	DTU (Denmark)	S. Typhimurium	34	1.2.2.2.2095.2460.3129	Denmark	2014	Pigs	NA	Training
ERR2023580	DTU (Denmark)	Monophasic variant of S. Typhimurium	34	1.2.2.2.2254.2644.3330	Denmark	2014	Pigs	NA	Test
ERR2023581	DTU (Denmark)	Monophasic variant of S. Typhimurium	34	1.2.2.2.5.2550.3226	Denmark	2014	Pigs	NA	Training
ERR2023583	DTU (Denmark)	Monophasic variant of S. Typhimurium	34	1.2.2.2.2164.2543.3218	Germany	2014	Pigs	NA	Training
ERR2023584	DTU (Denmark)	S. Typhimurium	34	1.2.2.1111.2092.2457.3125	Denmark	2014	Pigs	NA	Test
ERR2023586	DTU (Denmark)	S. Typhimurium	19	1.2.562.1136.2225.2612.3297	Denmark	2014	Pigs	NA	Test
ERR1592499	DTU (Denmark)	Monophasic variant of S. Typhimurium	34	1.2.2.2.2026.2381.3268	Denmark	2013	Pigs	NA	Test
ERR2000368	APHA (BI)	Monophasic variant of S. Typhimurium	34	1.2.2.2.104.108.110	British Isles	2015	Sheep	NA	Training
ERR2208699	APHA (BI)	S. Typhimurium	19	1.2.2.2.7.7.29	British Isles	2016	Sheep	NA	Training
ERR2208733	APHA (BI)	S. Typhimurium	19	1.2.2.2.7.7.1208	British Isles	2016	Sheep	NA	Training
ERR2208735	APHA (BI)	S. Typhimurium	19	1.2.2.2.7.7.11	British Isles	2016	Sheep	NA	Training
ERR2208737	APHA (BI)	S. Typhimurium	19	22.42.42.82.387.700.1328	British Isles	2016	Sheep	NA	Training
ERR2208739	APHA (BI)	S. Typhimurium	19	1.2.2.2.7.7.1208	British Isles	2016	Sheep	NA	Test
ERR2208742	APHA (BI)	S. Typhimurium	19	1.2.2.2.7.7.1208	British Isles	2016	Sheep	NA	Training
ERR2000358	APHA (BI)	Monophasic variant of S. Typhimurium	34	1.2.2.2.43.45.236	British Isles	2015	Turkey	NA	Training
ERR2000378	APHA (BI)	Monophasic variant of S. Typhimurium	34	1.2.2.2.5.18.411	British Isles	2014	Turkey	NA	Test
ERR2000380	APHA (BI)	Monophasic variant of S. Typhimurium	34	1.2.2.2.5.18.411	British Isles	2014	Turkey	NA	Training
ERR2000392	APHA (BI)	Monophasic variant of S. Typhimurium	34	1.2.2.2.43.45.342	British Isles	2014	Turkey	NA	Training
ERR2000394	APHA (BI)	Monophasic variant of S. Typhimurium	34	1.2.2.2.43.45.46	British Isles	2014	Turkey	NA	Training
ERR2000397	APHA (BI)	Monophasic variant of S. Typhimurium	34	1.2.2.2.43.45.46	British Isles	2014	Turkey	NA	Test
ERR2000399	APHA (BI)	Monophasic variant of S. Typhimurium	34	1.2.2.2.43.45.46	British Isles	2014	Turkey	NA	Training
ERR2000402	APHA (BI)	Monophasic variant of S. Typhimurium	34	1.2.2.2.16.63.421	British Isles	2014	Turkey	NA	Training
ERR2000411	APHA (BI)	Monophasic variant of S. Typhimurium	34	1.2.2.2.16.63.421	British Isles	2014	Turkey	NA	Training
ERR2208796	APHA (BI)	S. Typhimurium	19	16.258.263.469.788.837.1223	British Isles	2016	Turkey	NA	Training
ERR2208814	APHA (BI)	S. Typhimurium	19	1.328.356.636.1092.1177.1215	British Isles	2016	Turkey	NA	Training
ERR2208815	APHA (BI)	S. Typhimurium	19	16.258.263.469.788.837.1349	British Isles	2015	Turkey	NA	Training
ERR2208819	APHA (BI)	S. Typhimurium	19	1.328.356.636.1092.1177.1368	British Isles	2016	Turkey	NA	Training
ERR2208828	APHA (BI)	S. Typhimurium	34	1.2.2.2.43.45.1150	British Isles	2014	Turkey	NA	Training
SRR1958237	UKHSA (BI)	Monophasic variant of S. Typhimurium	34	1.2.2.19.27.28.28	Spain	2014	Human	yes	NA
SRR1958247	UKHSA (BI)	Monophasic variant of S. Typhimurium	34	1.2.2.2.5.632.651	British Isles	2014	Human	no	NA
SRR1958288	UKHSA (BI)	S. Typhimurium	19	1.19.25.52.69.73.74	British Isles	2014	Human	no	NA
SRR1958317	UKHSA (BI)	S. Typhimurium	19	67.113.114.212.357.379.395	British Isles	2014	Human	no	NA
SRR1958388	UKHSA (BI)	Monophasic variant of S. Typhimurium	34	1.2.2.2.16.63.606	British Isles	2014	Human	no	NA
SRR1958399	UKHSA (BI)	Monophasic variant of S. Typhimurium	34	1.2.2.2.5.20.397	France	2014	Human	yes	NA
SRR1958467	UKHSA (BI)	S. Typhimurium	19	1.82.83.159.270.284.295	British Isles	2014	Human	no	NA
SRR1958609	UKHSA (BI)	Monophasic variant of S. Typhimurium	34	1.2.2.24.82.86.87	British Isles	2014	Human	no	NA
SRR1958629	UKHSA (BI)	Monophasic variant of S. Typhimurium	34	1.2.2.2.16.63.538	British Isles	2014	Human	no	NA
SRR1958639	UKHSA (BI)	Monophasic variant of S. Typhimurium	34	1.2.2.2.5.122.125	British Isles	2014	Human	no	NA
SRR1959248	UKHSA (BI)	Monophasic variant of S. Typhimurium	34	1.2.2.19.27.28.28	British Isles	2014	Human	no	NA
SRR1959318	UKHSA (BI)	S. Typhimurium	19	1.30.30.134.223.231.282	British Isles	2014	Human	no	NA
SRR1959429	UKHSA (BI)	S. Typhimurium	19	16.33.43.83.559.598.615	British Isles	2012	Human	no	NA
SRR1959467	UKHSA (BI)	Monophasic variant of S. Typhimurium	34	1.2.2.2.382.408.424	British Isles	2015	Human	no	NA
SRR1959478	UKHSA (BI)	S. Typhimurium	19	1.2.2.2.38.957.982	British Isles	2015	Human	no	NA
SRR1959727	UKHSA (BI)	Monophasic variant of S. Typhimurium	34	1.2.2.2.555.593.610	British Isles	2014	Human	no	NA
SRR1960040	UKHSA (BI)	Monophasic variant of S. Typhimurium	34	1.2.2.2.201.208.218	British Isles	2014	Human	no	NA
SRR1960041	UKHSA (BI)	S. Typhimurium	19	22.42.42.82.124.128.132	British Isles	2012	Human	no	NA
SRR1960058	UKHSA (BI)	Monophasic variant of S. Typhimurium	34	1.2.2.2.106.110.112	British Isles	2013	Human	no	NA
SRR1960180	UKHSA (BI)	Monophasic variant of S. Typhimurium	34	1.2.2.2.28.746.767	British Isles	2014	Human	no	NA
SRR1960220	UKHSA (BI)	S. Typhimurium	19	22.42.42.82.124.506.523	British Isles	2014	Human	no	NA
SRR1960310	UKHSA (BI)	Monophasic variant of S. Typhimurium	34	1.2.2.2.5.20.20	British Isles	2014	Human	no	NA
SRR1960311	UKHSA (BI)	Monophasic variant of S. Typhimurium	34	1.2.2.2.730.774.796	British Isles	2015	Human	no	NA
SRR1960321	UKHSA (BI)	Monophasic variant of S. Typhimurium	34	1.2.2.2.5.122.1132	British Isles	2014	Human	no	NA
SRR1960381	UKHSA (BI)	S. Typhimurium	19	16.33.43.83.125.129.133	British Isles	2013	Human	no	NA
SRR1961508	UKHSA (BI)	Monophasic variant of S. Typhimurium	34	1.2.2.2.713.1051.1078	British Isles	2014	Human	no	NA
SRR1961771	UKHSA (BI)	S. Typhimurium	19	38.85.86.163.276.290.302	British Isles	2014	Human	no	NA
SRR1963070	UKHSA (BI)	Monophasic variant of S. Typhimurium	34	1.2.2.2.5.193.202	British Isles	2014	Human	no	NA
SRR1963091	UKHSA (BI)	Monophasic variant of S. Typhimurium	34	1.2.2.2.153.159.164	British Isles	2014	Human	no	NA
SRR1963111	UKHSA (BI)	S. Typhimurium	19	11.91.92.175.297.313.326	British Isles	2014	Human	no	NA
SRR1963221	UKHSA (BI)	S. Typhimurium	19	22.42.42.82.124.128.821	British Isles	2012	Human	no	NA
SRR1963250	UKHSA (BI)	Monophasic variant of S. Typhimurium	34	1.2.2.24.1053.1120.1149	British Isles	2014	Human	no	NA
SRR1963291	UKHSA (BI)	Monophasic variant of S. Typhimurium	34	1.2.2.2.83.87.88	British Isles	2014	Human	no	NA
SRR1963318	UKHSA (BI)	S. Typhimurium	19	1.2.2.2.58.62.63	British Isles	2014	Human	no	NA
SRR1963330	UKHSA (BI)	Monophasic variant of S. Typhimurium	34	1.2.2.24.1000.1063.1090	British Isles	2014	Human	no	NA
SRR1963331	UKHSA (BI)	S. Typhimurium	323	1.2.2.533.884.938.963	British Isles	2014	Human	no	NA
SRR1963341	UKHSA (BI)	Monophasic variant of S. Typhimurium	34	1.2.2.2.1019.1084.1112	British Isles	2014	Human	no	NA
SRR1963360	UKHSA (BI)	Monophasic variant of S. Typhimurium	34	1.2.2.2.5.1046.1072	British Isles	2015	Human	no	NA
SRR1963370	UKHSA (BI)	S. Typhimurium	19	16.33.43.83.860.911.936	British Isles	2012	Human	no	NA
SRR1963378	UKHSA (BI)	S. Typhimurium	19	1.2.2.2.5.20.614	British Isles	2015	Human	no	NA
SRR1963451	UKHSA (BI)	Monophasic variant of S. Typhimurium	19	8.11.11.22.30.32.33	Costa_Rica	2014	Human	yes	NA
SRR1963461	UKHSA (BI)	Monophasic variant of S. Typhimurium	34	1.2.2.2.16.63.64	British Isles	2014	Human	no	NA
SRR1963471	UKHSA (BI)	S. Typhimurium	19	29.51.51.104.288.304.316	India	2015	Human	yes	NA
SRR1963491	UKHSA (BI)	Monophasic variant of S. Typhimurium	34	1.2.2.2.16.63.331	British Isles	2015	Human	no	NA
SRR1965071	UKHSA (BI)	S. Typhimurium	19	29.51.51.104.472.505.522	India	2015	Human	yes	NA
SRR1965201	UKHSA (BI)	S. Typhimurium	19	1.19.124.226.451.483.500	British Isles	2015	Human	no	NA
SRR1965276	UKHSA (BI)	S. Typhimurium	19	1.2.2.513.950.1010.1036	British Isles	2014	Human	no	NA
SRR1965280	UKHSA (BI)	S. Typhimurium	19	1.13.13.124.206.213.223	British Isles	2015	Human	no	NA
SRR1965328	UKHSA (BI)	Monophasic variant of S. Typhimurium	34	1.2.2.2.5.18.252	British Isles	2014	Human	no	NA
SRR1965421	UKHSA (BI)	Monophasic variant of S. Typhimurium	34	1.2.2.2.5.467.1083	British Isles	2014	Human	no	NA
SRR1965720	UKHSA (BI)	Monophasic variant of S. Typhimurium	34	1.2.2.2.304.321.442	British Isles	2014	Human	no	NA
SRR1965778	UKHSA (BI)	S. Typhimurium	19	11.26.123.223.378.404.420	Australia	2015	Human	yes	NA
SRR1965816	UKHSA (BI)	Monophasic variant of S. Typhimurium	34	1.2.2.93.143.149.154	Spain	2014	Human	yes	NA
SRR1965820	UKHSA (BI)	Monophasic variant of S. Typhimurium	34	1.2.2.2.332.354.368	British Isles	2014	Human	no	NA
SRR1965836	UKHSA (BI)	Monophasic variant of S. Typhimurium	34	1.2.2.2.175.181.238	British Isles	2015	Human	no	NA
SRR1965858	UKHSA (BI)	Monophasic variant of S. Typhimurium	34	1.2.2.2.175.181.238	British Isles	2015	Human	no	NA
SRR1965928	UKHSA (BI)	Monophasic variant of S. Typhimurium	34	1.2.2.2.121.125.129	British Isles	2014	Human	no	NA
SRR1965996	UKHSA (BI)	Monophasic variant of S. Typhimurium	34	1.2.2.2.339.707.727	British Isles	2014	Human	no	NA
SRR1966150	UKHSA (BI)	S. Typhimurium	19	1.19.19.42.56.60.61	British Isles	2015	Human	no	NA
SRR1966170	UKHSA (BI)	Monophasic variant of S. Typhimurium	34	1.2.2.2.28.746.1077	British Isles	2014	Human	no	NA
SRR1966196	UKHSA (BI)	S. Typhimurium	34	1.2.2.631.1073.1141.1170	Thailand	2014	Human	yes	NA
SRR1966230	UKHSA (BI)	S. Typhimurium	19	1.2.2.2.5.976.1002	British Isles	2014	Human	no	NA
SRR1966366	UKHSA (BI)	Monophasic variant of S. Typhimurium	34	1.2.2.2.5.122.125	British Isles	2014	Human	no	NA
SRR1966410	UKHSA (BI)	S. Typhimurium	19	1.231.236.425.708.752.774	Barbados	2015	Human	yes	NA
SRR1966416	UKHSA (BI)	Monophasic variant of S. Typhimurium	34	1.2.2.2.926.985.1011	British Isles	2015	Human	no	NA
SRR1966450	UKHSA (BI)	Monophasic variant of S. Typhimurium	34	1.2.2.24.353.375.391	British Isles	2014	Human	no	NA
SRR1966820	UKHSA (BI)	Monophasic variant of S. Typhimurium	34	1.2.2.2.175.181.238	British Isles	2015	Human	no	NA
SRR1967130	UKHSA (BI)	S. Typhimurium	19	1.13.13.618.1047.1114.1143	British Isles	2014	Human	no	NA
SRR1967196	UKHSA (BI)	Monophasic variant of S. Typhimurium	34	1.2.2.2.433.464.480	British Isles	2014	Human	no	NA
SRR1967386	UKHSA (BI)	Monophasic variant of S. Typhimurium	34	1.2.2.2.339.707.1110	British Isles	2014	Human	no	NA
SRR1967447	UKHSA (BI)	S. Typhimurium	313	46.84.85.162.700.744.949	British Isles	2014	Human	no	NA
SRR1967527	UKHSA (BI)	S. Typhimurium	19	112.182.183.326.561.600.617	Vietnam	2014	Human	yes	NA
SRR1967566	UKHSA (BI)	Monophasic variant of S. Typhimurium	34	1.2.2.2.205.977.1003	British Isles	2014	Human	no	NA
SRR1967627	UKHSA (BI)	Monophasic variant of S. Typhimurium	34	1.2.2.2.130.134.138	British Isles	2014	Human	no	NA
SRR1967710	UKHSA (BI)	S. Typhimurium	19	1.2.2.594.996.1059.1086	British Isles	2014	Human	no	NA
SRR1967810	UKHSA (BI)	Monophasic variant of S. Typhimurium	34	1.2.2.2.174.180.189	France	2014	Human	yes	NA
SRR1967936	UKHSA (BI)	S. Typhimurium	19	1.30.93.179.306.323.336	British Isles	2015	Human	no	NA
SRR1968057	UKHSA (BI)	Monophasic variant of S. Typhimurium	34	1.2.2.2.175.181.238	British Isles	2015	Human	no	NA
SRR1968140	UKHSA (BI)	Monophasic variant of S. Typhimurium	34	1.2.2.2.470.503.520	British Isles	2014	Human	no	NA
SRR1968340	UKHSA (BI)	Monophasic variant of S. Typhimurium	34	1.2.2.2.16.63.865	British Isles	2014	Human	no	NA
SRR1968347	UKHSA (BI)	Monophasic variant of S. Typhimurium	34	1.2.2.2.477.510.527	British Isles	2015	Human	no	NA
SRR1968376	UKHSA (BI)	Monophasic variant of S. Typhimurium	34	1.2.2.2.5.122.125	British Isles	2014	Human	no	NA
SRR1968387	UKHSA (BI)	Monophasic variant of S. Typhimurium	34	1.2.2.24.681.725.746	British Isles	2014	Human	no	NA
SRR1968397	UKHSA (BI)	Monophasic variant of S. Typhimurium	34	1.2.2.2.834.883.908	British Isles	2014	Human	no	NA
SRR1968450	UKHSA (BI)	Monophasic variant of S. Typhimurium	34	1.2.2.2.754.798.820	British Isles	2015	Human	no	NA
SRR1968460	UKHSA (BI)	Monophasic variant of S. Typhimurium	34	1.2.2.24.32.34.604	British Isles	2014	Human	no	NA
SRR1968597	UKHSA (BI)	S. Typhimurium	34	1.2.219.395.662.706.726	British Isles	2015	Human	no	NA
SRR1968647	UKHSA (BI)	S. Typhimurium	34	1.2.2.2.93.97.99	British Isles	2014	Human	no	NA
SRR1968676	UKHSA (BI)	Monophasic variant of S. Typhimurium	34	1.2.2.2.1006.1069.1096	British Isles	2014	Human	no	NA
SRR1968717	UKHSA (BI)	S. Typhimurium	19	1.30.30.57.76.80.81	British Isles	2014	Human	no	NA
SRR1968820	UKHSA (BI)	S. Typhimurium	19	1.52.52.107.167.173.591	British Isles	2014	Human	no	NA
SRR1968876	UKHSA (BI)	S. Typhimurium	19	1.19.124.226.405.432.667	British Isles	2015	Human	no	NA
SRR1968877	UKHSA (BI)	S. Typhimurium	34	1.2.2.2.93.97.582	British Isles	2014	Human	no	NA
SRR1968886	UKHSA (BI)	Monophasic variant of S. Typhimurium	34	1.2.2.2.5.1152.1181	British Isles	2015	Human	no	NA
SRR1968916	UKHSA (BI)	Monophasic variant of S. Typhimurium	34	1.2.2.24.612.654.674	British Isles	2015	Human	no	NA
SRR1968936	UKHSA (BI)	Monophasic variant of S. Typhimurium	34	1.2.2.578.961.1021.1120	British Isles	2014	Human	no	NA
SRR1968940	UKHSA (BI)	Monophasic variant of S. Typhimurium	34	1.2.2.2.942.1002.1028	Thailand	2015	Human	yes	NA
SRR1968960	UKHSA (BI)	Monophasic variant of S. Typhimurium	34	1.2.2.2.5.674.694	British Isles	2015	Human	no	NA
SRR1968966	UKHSA (BI)	S. Typhimurium	19	11.132.133.240.596.638.657	Ethiopia	2015	Human	yes	NA
SRR1969167	UKHSA (BI)	S. Typhimurium	34	1.2.2.157.268.282.293	Indonesia	2015	Human	yes	NA
SRR1969180	UKHSA (BI)	Monophasic variant of S. Typhimurium	34	1.2.2.2.150.156.161	British Isles	2015	Human	no	NA
SRR1969237	UKHSA (BI)	Monophasic variant of S. Typhimurium	34	1.2.2.2.458.491.508	British Isles	2015	Human	no	NA
SRR1969270	UKHSA (BI)	S. Typhimurium	19	1.19.25.52.69.73.74	British Isles	2014	Human	no	NA
SRR1969297	UKHSA (BI)	Monophasic variant of S. Typhimurium	34	1.2.2.2.304.321.334	British Isles	2014	Human	no	NA
SRR1969387	UKHSA (BI)	S. Typhimurium	19	11.132.133.240.938.998.1024	British Isles	2014	Human	no	NA
SRR1969440	UKHSA (BI)	S. Typhimurium	19	1.8.8.257.437.469.485	British Isles	2015	Human	no	NA
SRR1969456	UKHSA (BI)	Monophasic variant of S. Typhimurium	34	1.2.2.2.5.122.125	British Isles	2014	Human	no	NA
SRR1969476	UKHSA (BI)	Monophasic variant of S. Typhimurium	34	1.2.2.2.5.20.268	British Isles	2014	Human	no	NA
SRR1969497	UKHSA (BI)	Monophasic variant of S. Typhimurium	34	1.2.2.2.5.767.789	British Isles	2014	Human	no	NA
SRR1969536	UKHSA (BI)	S. Typhimurium	19	11.91.92.175.297.313.326	British Isles	2015	Human	no	NA
SRR1969560	UKHSA (BI)	S. Typhimurium	19	6.155.156.284.480.513.530	British Isles	2014	Human	no	NA
SRR1969770	UKHSA (BI)	Monophasic variant of S. Typhimurium	34	1.2.2.2.5.433.449	British Isles	2014	Human	no	NA
SRR1969817	UKHSA (BI)	S. Typhimurium	19	11.16.16.37.49.1126.1183	Tunisia	2014	Human	yes	NA
SRR1969857	UKHSA (BI)	S. Typhimurium	313	46.228.292.522.869.920.945	France	2015	Human	yes	NA
SRR1969860	UKHSA (BI)	S. Typhimurium	19	11.26.26.53.70.74.75	British Isles	2015	Human	no	NA
SRR1969910	UKHSA (BI)	Monophasic variant of S. Typhimurium	34	1.2.2.2.5.122.829	British Isles	2014	Human	no	NA
SRR1969977	UKHSA (BI)	Monophasic variant of S. Typhimurium	34	1.2.2.2.304.321.334	British Isles	2014	Human	no	NA
SRR3284829	UKHSA (BI)	S. Typhimurium	19	1.30.30.134.986.1048.1074	Morocco	2015	Human	yes	NA
SRR3285359	UKHSA (BI)	S. Typhimurium	19	54.93.94.181.310.330.344	British Isles	2015	Human	no	NA
SRR3285379	UKHSA (BI)	S. Typhimurium	19	1.7.17.40.52.56.57	British Isles	2015	Human	no	NA
SRR3285399	UKHSA (BI)	S. Typhimurium	19	11.132.133.240.516.550.567	Kuwait	2015	Human	yes	NA
SRR3285489	UKHSA (BI)	S. Typhimurium	19	1.7.17.40.52.56.57	British Isles	2015	Human	no	NA
SRR3285499	UKHSA (BI)	S. Typhimurium	19	1.185.186.329.564.603.620	British Isles	2015	Human	no	NA
SRR3286599	UKHSA (BI)	Monophasic variant of S. Typhimurium	34	1.2.2.2.203.693.713	British Isles	2015	Human	no	NA
SRR3286699	UKHSA (BI)	Monophasic variant of S. Typhimurium	34	1.2.2.2.5.365.381	British Isles	2015	Human	no	NA
SRR3286709	UKHSA (BI)	Monophasic variant of S. Typhimurium	34	1.2.2.2.139.145.150	British Isles	2015	Human	no	NA
SRR3286729	UKHSA (BI)	Monophasic variant of S. Typhimurium	34	1.2.2.2.5.636.655	British Isles	2015	Human	no	NA
SRR3286779	UKHSA (BI)	S. Typhimurium	19	1.2.2.15.15.15.15	British Isles	2015	Human	no	NA
SRR3286819	UKHSA (BI)	S. Typhimurium	19	38.64.65.283.479.1104.1133	British Isles	2015	Human	no	NA
SRR3286899	UKHSA (BI)	Monophasic variant of S. Typhimurium	34	1.2.2.2.105.109.111	British Isles	2015	Human	no	NA
SRR3321718	UKHSA (BI)	S. Typhimurium	19	1.52.52.107.167.173.735	British Isles	2015	Human	no	NA
SRR3321719	UKHSA (BI)	Monophasic variant of S. Typhimurium	34	1.2.2.2.713.757.779	Unknown_Destination	2015	Human	yes	NA
SRR3321731	UKHSA (BI)	Monophasic variant of S. Typhimurium	34	1.2.2.2.139.145.150	Italy	2015	Human	yes	NA
SRR3321732	UKHSA (BI)	Monophasic variant of S. Typhimurium	34	1.2.2.2.249.263.274	British Isles	2015	Human	no	NA
SRR3321799	UKHSA (BI)	S. Typhimurium	19	29.51.51.104.910.966.991	India	2015	Human	yes	NA
SRR3321801	UKHSA (BI)	Monophasic variant of S. Typhimurium	34	1.2.2.2.982.1044.1070	British Isles	2015	Human	no	NA
SRR3321802	UKHSA (BI)	S. Typhimurium	19	11.32.32.92.142.148.153	British Isles	2015	Human	no	NA
SRR3321807	UKHSA (BI)	Monophasic variant of S. Typhimurium	3228	218.386.483.915.1712.2001.2409	British Isles	2015	Human	no	NA
SRR3321849	UKHSA (BI)	Monophasic variant of S. Typhimurium	34	1.2.2.2.356.378.805	British Isles	2015	Human	no	NA
SRR3321854	UKHSA (BI)	S. Typhimurium	34	1.2.2.2.677.721.742	British Isles	2015	Human	no	NA
SRR3321855	UKHSA (BI)	S. Typhimurium	34	1.2.2.2.650.694.714	British Isles	2015	Human	no	NA
SRR3321856	UKHSA (BI)	S. Typhimurium	34	1.2.2.2.155.161.166	British Isles	2015	Human	no	NA
SRR3321870	UKHSA (BI)	Monophasic variant of S. Typhimurium	34	1.2.2.2.274.1162.1192	Mexico	2016	Human	yes	NA
SRR3321880	UKHSA (BI)	S. Typhimurium	19	14.170.237.427.714.758.780	British Isles	2015	Human	no	NA
SRR3321881	UKHSA (BI)	S. Typhimurium	19	1.2.2.393.659.703.723	British Isles	2015	Human	no	NA
SRR3321891	UKHSA (BI)	S. Typhimurium	19	1.2.187.330.565.604.621	Mexico	2015	Human	yes	NA
SRR3321892	UKHSA (BI)	Monophasic variant of S. Typhimurium	34	1.2.2.19.644.688.708	British Isles	2015	Human	no	NA
SRR3321902	UKHSA (BI)	S. Typhimurium	19	1.97.98.186.320.340.354	British Isles	2015	Human	no	NA
SRR3321903	UKHSA (BI)	S. Typhimurium	19	1.4.44.84.344.366.382	Greece	2015	Human	yes	NA
SRR3321997	UKHSA (BI)	S. Typhimurium	3235	1.2.2.2.882.935.960	British Isles	2015	Human	no	NA
SRR3322003	UKHSA (BI)	Monophasic variant of S. Typhimurium	34	1.2.2.2.576.615.632	British Isles	2015	Human	no	NA
SRR3322022	UKHSA (BI)	Monophasic variant of S. Typhimurium	34	1.2.2.2.175.181.1038	British Isles	2015	Human	no	NA
SRR3322025	UKHSA (BI)	S. Typhimurium	19	1.149.150.273.466.499.516	British Isles	2015	Human	no	NA
SRR3322091	UKHSA (BI)	S. Typhimurium	19	1.4.44.84.544.581.598	British Isles	2015	Human	no	NA
SRR3322092	UKHSA (BI)	S. Typhimurium	19	67.113.114.232.392.418.434	British Isles	2015	Human	no	NA
SRR3322093	UKHSA (BI)	S. Typhimurium	19	1.7.28.55.328.601.618	British Isles	2015	Human	no	NA
SRR3322094	UKHSA (BI)	S. Typhimurium	34	1.2.2.2.909.965.990	France	2015	Human	yes	NA
SRR3322096	UKHSA (BI)	Monophasic variant of S. Typhimurium	34	1.2.2.2.107.111.113	British Isles	2015	Human	no	NA
SRR3322098	UKHSA (BI)	S. Typhimurium	19	1.52.52.107.167.173.283	British Isles	2015	Human	no	NA
SRR3322099	UKHSA (BI)	S. Typhimurium	19	11.32.32.63.87.91.253	Vietnam	2015	Human	yes	NA
SRR3322108	UKHSA (BI)	S. Typhimurium	19	1.30.30.153.260.274.285	Morocco	2015	Human	yes	NA
SRR3322109	UKHSA (BI)	Monophasic variant of S. Typhimurium	34	1.2.2.24.45.47.48	British Isles	2015	Human	no	NA
SRR3322110	UKHSA (BI)	Monophasic variant of S. Typhimurium	34	1.2.2.85.127.131.135	Thailand	2015	Human	yes	NA
SRR3322111	UKHSA (BI)	Monophasic variant of S. Typhimurium	34	1.2.2.2.309.329.343	British Isles	2015	Human	no	NA
SRR3322112	UKHSA (BI)	S. Typhimurium	19	11.199.201.355.594.635.654	Seychelles	2015	Human	yes	NA
SRR3322115	UKHSA (BI)	S. Typhimurium	213	36.62.63.126.209.216.226	British Isles	2015	Human	no	NA
SRR3322122	UKHSA (BI)	Monophasic variant of S. Typhimurium	34	1.2.2.2.175.181.200	Peru	2015	Human	yes	NA
SRR3322123	UKHSA (BI)	S. Typhimurium	19	1.8.185.1044.1959.2294.2910	British Isles	2015	Human	no	NA
SRR3322136	UKHSA (BI)	Monophasic variant of S. Typhimurium	34	1.2.2.2.274.457.473	Mexico	2015	Human	yes	NA
SRR3322137	UKHSA (BI)	S. Typhimurium	19	1.8.8.69.96.100.370	British Isles	2015	Human	no	NA
SRR3322138	UKHSA (BI)	S. Typhimurium	19	11.36.36.72.427.458.474	British Isles	2015	Human	no	NA
SRR3322147	UKHSA (BI)	S. Typhimurium	19	1.2.2.35.254.268.839	British Isles	2015	Human	no	NA
SRR3322148	UKHSA (BI)	S. Typhimurium	19	1.30.30.553.921.980.1006	Morocco	2015	Human	yes	NA
SRR3322160	UKHSA (BI)	Monophasic variant of S. Typhimurium	34	1.2.2.2.178.185.194	British Isles	2016	Human	no	NA
SRR3322163	UKHSA (BI)	S. Typhimurium	19	1.15.15.31.222.230.240	British Isles	2015	Human	no	NA
SRR3322203	UKHSA (BI)	S. Typhimurium	19	1.303.309.563.934.993.1019	British Isles	2015	Human	no	NA
SRR3322211	UKHSA (BI)	Monophasic variant of S. Typhimurium	34	1.2.2.2.699.743.764	British Isles	2016	Human	no	NA
SRR3322212	UKHSA (BI)	Monophasic variant of S. Typhimurium	34	1.2.2.2.5.575.592	British Isles	2015	Human	no	NA
SRR3322226	UKHSA (BI)	S. Typhimurium	19	1.30.30.134.1958.2293.2909	British Isles	2015	Human	no	NA
SRR3322272	UKHSA (BI)	S. Typhimurium	19	11.32.32.183.313.333.347	Malta	2015	Human	yes	NA
SRR3322316	UKHSA (BI)	S. Typhimurium	19	11.121.122.222.423.454.470	British Isles	2015	Human	no	NA
SRR3322317	UKHSA (BI)	S. Typhimurium	19	1.7.7.14.14.14.14	British Isles	2015	Human	no	NA
SRR3322318	UKHSA (BI)	Monophasic variant of S. Typhimurium	34	1.2.2.2.5.20.338	British Isles	2015	Human	no	NA
SRR3322319	UKHSA (BI)	Monophasic variant of S. Typhimurium	34	1.2.2.2.295.311.324	British Isles	2015	Human	no	NA
SRR3322320	UKHSA (BI)	S. Typhimurium	19	25.47.47.91.141.147.152	British Isles	2015	Human	no	NA
SRR3322321	UKHSA (BI)	Monophasic variant of S. Typhimurium	34	1.2.2.2.175.181.238	British Isles	2015	Human	no	NA
SRR3322329	UKHSA (BI)	Monophasic variant of S. Typhimurium	34	1.2.2.2.5.1040.1066	British Isles	2015	Human	no	NA
SRR3322333	UKHSA (BI)	S. Typhimurium	19	1.2.2.2.484.517.534	Morocco	2015	Human	yes	NA
SRR3322341	UKHSA (BI)	Monophasic variant of S. Typhimurium	19	61.217.220.397.666.710.730	British Isles	2015	Human	no	NA
SRR3322343	UKHSA (BI)	S. Typhimurium	19	16.50.50.101.324.344.358	British Isles	2015	Human	no	NA
SRR3322345	UKHSA (BI)	S. Typhimurium	313	46.84.85.300.870.921.946	British Isles	2015	Human	no	NA
SRR3322351	UKHSA (BI)	Monophasic variant of S. Typhimurium	34	1.2.2.24.660.704.724	British Isles	2015	Human	no	NA
SRR3322352	UKHSA (BI)	S. Typhimurium	19	1.2.2.35.254.268.279	British Isles	2015	Human	no	NA
SRR3322353	UKHSA (BI)	Monophasic variant of S. Typhimurium	34	1.2.2.2.175.181.238	British Isles	2015	Human	no	NA
SRR3322354	UKHSA (BI)	Monophasic variant of S. Typhimurium	34	1.2.2.2.132.136.861	Malta	2015	Human	yes	NA
SRR3322366	UKHSA (BI)	Monophasic variant of S. Typhimurium	34	1.2.2.24.45.47.48	British Isles	2016	Human	no	NA
SRR3322367	UKHSA (BI)	S. Typhimurium	19	1.7.28.55.810.859.884	Saudi Arabia	2015	Human	yes	NA
SRR3322368	UKHSA (BI)	Monophasic variant of S. Typhimurium	34	1.2.2.2.977.1038.1064	Portugal	2015	Human	yes	NA
SRR3322369	UKHSA (BI)	Monophasic variant of S. Typhimurium	34	1.2.2.2.380.406.422	British Isles	2015	Human	no	NA
SRR3322370	UKHSA (BI)	S. Typhimurium	19	1.256.261.465.776.821.846	Gambia	2015	Human	yes	NA
SRR3322379	UKHSA (BI)	S. Typhimurium	313	46.84.85.162.700.744.765	British Isles	2015	Human	no	NA
SRR3322380	UKHSA (BI)	S. Typhimurium	19	1.2.2.35.254.268.279	British Isles	2015	Human	no	NA
SRR3322394	UKHSA (BI)	Monophasic variant of S. Typhimurium	34	1.2.2.2.401.428.444	British Isles	2015	Human	no	NA
SRR3322395	UKHSA (BI)	S. Typhimurium	19	1.19.124.226.667.711.732	British Isles	2015	Human	no	NA
SRR3322401	UKHSA (BI)	S. Typhimurium	3239	16.33.33.67.91.95.97	British Isles	2015	Human	no	NA
SRR3322402	UKHSA (BI)	Monophasic variant of S. Typhimurium	34	1.2.2.2.139.145.150	British Isles	2015	Human	no	NA
SRR3322404	UKHSA (BI)	S. Typhimurium	19	1.7.28.55.859.910.935	British Isles	2015	Human	no	NA
SRR3322406	UKHSA (BI)	S. Typhimurium	19	1.2.2.35.117.121.124	Unknown_Destination	2015	Human	yes	NA
SRR3322407	UKHSA (BI)	S. Typhimurium	34	1.2.2.2.574.613.630	European_Continent	2015	Human	yes	NA
SRR3322408	UKHSA (BI)	Monophasic variant of S. Typhimurium	34	1.2.2.2.5.18.998	British Isles	2015	Human	no	NA
SRR3322409	UKHSA (BI)	Monophasic variant of S. Typhimurium	34	1.2.2.2.481.514.531	British Isles	2015	Human	no	NA
SRR3322418	UKHSA (BI)	S. Typhimurium	19	11.32.32.183.313.333.347	Spain	2015	Human	yes	NA
SRR3322420	UKHSA (BI)	Monophasic variant of S. Typhimurium	34	1.2.2.2.5.18.1988	British Isles	2015	Human	no	NA
SRR3322589	UKHSA (BI)	S. Typhimurium	19	1.30.30.134.223.231.623	British Isles	2015	Human	no	NA
SRR3322590	UKHSA (BI)	Monophasic variant of S. Typhimurium	34	1.2.2.2.235.246.257	Spain	2015	Human	yes	NA
SRR3322591	UKHSA (BI)	Monophasic variant of S. Typhimurium	34	1.2.2.2.139.145.150	British Isles	2015	Human	no	NA
SRR3322592	UKHSA (BI)	S. Typhimurium	19	1.2.2.35.254.268.279	British Isles	2015	Human	no	NA
SRR3322620	UKHSA (BI)	Monophasic variant of S. Typhimurium	34	1.2.2.19.51.54.55	British Isles	2015	Human	no	NA
SRR3322621	UKHSA (BI)	S. Typhimurium	19	63.157.158.289.487.520.537	Middle_East	2016	Human	yes	NA
SRR3322622	UKHSA (BI)	Monophasic variant of S. Typhimurium	34	1.2.2.2.5.18.1117	British Isles	2015	Human	no	NA
SRR3322628	UKHSA (BI)	S. Typhimurium	19	1.15.15.31.41.43.44	Cyprus	2015	Human	yes	NA
SRR3322629	UKHSA (BI)	S. Typhimurium	19	16.37.37.73.843.893.918	British Isles	2015	Human	no	NA
SRR3322643	UKHSA (BI)	Monophasic variant of S. Typhimurium	34	1.2.2.2.168.174.181	British Isles	2015	Human	no	NA
SRR3322644	UKHSA (BI)	Monophasic variant of S. Typhimurium	34	1.2.2.2.502.536.553	British Isles	2015	Human	no	NA
SRR3322645	UKHSA (BI)	S. Typhimurium	19	11.121.122.222.373.398.414	Spain	2015	Human	yes	NA
SRR3322653	UKHSA (BI)	Monophasic variant of S. Typhimurium	34	1.2.2.2.175.181.1099	British Isles	2015	Human	no	NA
SRR3322654	UKHSA (BI)	Monophasic variant of S. Typhimurium	34	1.2.2.2.238.251.262	British Isles	2015	Human	no	NA
SRR3322655	UKHSA (BI)	S. Typhimurium	19	1.2.2.2.7.7.29	British Isles	2015	Human	no	NA
SRR3322656	UKHSA (BI)	Monophasic variant of S. Typhimurium	34	1.2.2.24.896.952.977	British Isles	2015	Human	no	NA
SRR3322666	UKHSA (BI)	S. Typhimurium	34	1.2.2.2.80.787.809	British Isles	2015	Human	no	NA
SRR3322667	UKHSA (BI)	S. Typhimurium	19	11.36.36.72.325.346.995	Morocco	2015	Human	yes	NA
SRR3322668	UKHSA (BI)	S. Typhimurium	19	1.7.28.231.391.417.433	British Isles	2015	Human	no	NA
SRR3322676	UKHSA (BI)	Monophasic variant of S. Typhimurium	34	1.2.2.2.194.201.210	British Isles	2015	Human	no	NA
SRR3322677	UKHSA (BI)	S. Typhimurium	19	1.8.20.43.57.61.733	British Isles	2015	Human	no	NA
SRR3322689	UKHSA (BI)	Monophasic variant of S. Typhimurium	34	1.2.2.2.5.20.260	British Isles	2015	Human	no	NA
SRR3322690	UKHSA (BI)	S. Typhimurium	19	1.2.2.2.7.7.29	British Isles	2015	Human	no	NA
SRR3322698	UKHSA (BI)	S. Typhimurium	34	1.2.2.2.648.692.712	Tunisia	2015	Human	yes	NA
SRR3322699	UKHSA (BI)	Monophasic variant of S. Typhimurium	34	1.2.2.242.413.443.459	Mexico	2015	Human	yes	NA
SRR3322701	UKHSA (BI)	S. Typhimurium	19	1.8.8.237.404.658.678	British Isles	2015	Human	no	NA
SRR3322711	UKHSA (BI)	S. Typhimurium	19	38.64.295.527.875.927.952	Egypt	2015	Human	yes	NA
SRR3322712	UKHSA (BI)	S. Typhimurium	19	7.10.10.428.715.759.781	British Isles	2016	Human	no	NA
SRR3322721	UKHSA (BI)	S. Typhimurium	19	1.15.15.31.41.43.44	British Isles	2015	Human	no	NA
SRR3322722	UKHSA (BI)	Monophasic variant of S. Typhimurium	34	1.2.2.2.5.18.971	Spain	2015	Human	yes	NA
SRR3322723	UKHSA (BI)	S. Typhimurium	19	49.87.88.165.278.293.305	British Isles	2015	Human	no	NA
SRR3322724	UKHSA (BI)	S. Typhimurium	34	1.2.2.2.839.889.914	British Isles	2015	Human	no	NA
SRR3322725	UKHSA (BI)	S. Typhimurium	19	1.2.2.2.377.403.419	British Isles	2015	Human	no	NA
SRR3322734	UKHSA (BI)	Monophasic variant of S. Typhimurium	34	1.2.2.2.522.557.574	British Isles	2015	Human	no	NA
SRR3322735	UKHSA (BI)	Monophasic variant of S. Typhimurium	34	1.2.2.2.1028.1095.1124	British Isles	2015	Human	no	NA
SRR3322855	UKHSA (BI)	S. Typhimurium	19	1.7.17.40.52.56.1031	British Isles	2015	Human	no	NA
SRR3322856	UKHSA (BI)	S. Typhimurium	19	29.51.215.377.628.671.691	Nepal	2015	Human	yes	NA
SRR3322857	UKHSA (BI)	Monophasic variant of S. Typhimurium	34	1.2.2.2.824.873.898	British Isles	2015	Human	no	NA
SRR3322858	UKHSA (BI)	Monophasic variant of S. Typhimurium	34	1.2.2.2.5.18.137	British Isles	2015	Human	no	NA
SRR3322916	UKHSA (BI)	S. Typhimurium	19	219.388.485.917.1714.2006.2421	British Isles	2015	Human	no	NA
SRR3322959	UKHSA (BI)	Monophasic variant of S. Typhimurium	34	1.2.2.2.5.18.54	British Isles	2015	Human	no	NA
SRR3322960	UKHSA (BI)	Monophasic variant of S. Typhimurium	34	1.2.2.2.26.27.27	British Isles	2015	Human	no	NA
SRR3322961	UKHSA (BI)	S. Typhimurium	19	1.15.15.31.172.178.187	British Isles	2015	Human	no	NA
SRR3322970	UKHSA (BI)	S. Typhimurium	19	14.170.177.317.542.579.596	British Isles	2015	Human	no	NA
SRR3322971	UKHSA (BI)	Monophasic variant of S. Typhimurium	34	1.2.2.24.624.666.686	British Isles	2015	Human	no	NA
SRR3322986	UKHSA (BI)	Monophasic variant of S. Typhimurium	34	1.2.2.2.365.389.405	British Isles	2015	Human	no	NA
SRR3322987	UKHSA (BI)	Monophasic variant of S. Typhimurium	34	1.2.2.2.941.1001.1027	British Isles	2016	Human	no	NA
SRR3323007	UKHSA (BI)	Monophasic variant of S. Typhimurium	34	1.2.2.2.132.136.140	British Isles	2015	Human	no	NA
SRR3323008	UKHSA (BI)	Monophasic variant of S. Typhimurium	34	1.2.2.2.175.181.585	British Isles	2015	Human	no	NA
SRR3323009	UKHSA (BI)	Monophasic variant of S. Typhimurium	34	1.2.2.2.508.542.559	British Isles	2016	Human	no	NA
SRR3323010	UKHSA (BI)	Monophasic variant of S. Typhimurium	34	1.2.2.2.5.18.996	British Isles	2015	Human	no	NA
SRR3323011	UKHSA (BI)	S. Typhimurium	313	46.241.246.444.744.788.810	British Isles	2015	Human	no	NA
SRR3323015	UKHSA (BI)	S. Typhimurium	19	1.326.335.604.1016.1080.1108	British Isles	2015	Human	no	NA
SRR3323016	UKHSA (BI)	Monophasic variant of S. Typhimurium	34	1.2.2.270.457.490.507	British Isles	2015	Human	no	NA
SRR3323017	UKHSA (BI)	S. Typhimurium	19	1.7.327.589.980.1041.1067	Mexico	2015	Human	yes	NA
SRR3323018	UKHSA (BI)	S. Typhimurium	19	11.26.26.53.617.659.679	Australia	2016	Human	yes	NA
SRR3323019	UKHSA (BI)	S. Typhimurium	19	1.8.20.43.57.61.62	British Isles	2015	Human	no	NA
SRR3323020	UKHSA (BI)	Monophasic variant of S. Typhimurium	34	1.2.2.19.51.54.55	British Isles	2015	Human	no	NA
SRR3323033	UKHSA (BI)	Monophasic variant of S. Typhimurium	34	1.2.2.2.203.473.490	British Isles	2015	Human	no	NA
SRR3323034	UKHSA (BI)	Monophasic variant of S. Typhimurium	34	1.2.2.19.721.765.787	British Isles	2015	Human	no	NA
SRR3323043	UKHSA (BI)	Monophasic variant of S. Typhimurium	34	1.2.2.2.175.181.246	British Isles	2015	Human	no	NA
SRR3323047	UKHSA (BI)	Monophasic variant of S. Typhimurium	34	1.2.2.2.175.181.512	British Isles	2015	Human	no	NA
SRR3323048	UKHSA (BI)	S. Typhimurium	19	1.2.2.2.29.30.826	British Isles	2015	Human	no	NA
SRR3323059	UKHSA (BI)	S. Typhimurium	19	38.64.65.283.479.512.529	British Isles	2015	Human	no	NA
SRR3323064	UKHSA (BI)	S. Typhimurium	19	1.30.30.339.577.991.1017	Morocco	2015	Human	yes	NA
SRR3323065	UKHSA (BI)	S. Typhimurium	34	1.2.2.2.968.1029.1055	British Isles	2015	Human	no	NA
ERR1540278	SSI (Denmark)	Monophasic variant of S. Typhimurium	34	1.2.2.2.1490.1705.1983	Denmark	2013	Human	no	NA
ERR1540282	SSI (Denmark)	S. Typhimurium	19	1.2.2.2.1554.2475.3145	Denmark	2013	Human	no	NA
ERR1540284	SSI (Denmark)	S. Typhimurium	34	1.2.2.2.2026.2381.3097	Denmark	2013	Human	no	NA
ERR1540292	SSI (Denmark)	Monophasic variant of S. Typhimurium	34	1.2.2.2.999.1062.3279	Thailand	2013	Human	yes	NA
ERR1540296	SSI (Denmark)	Monophasic variant of S. Typhimurium	34	1.2.2.2.2059.2421.3086	Denmark	2013	Human	no	NA
ERR1540300	SSI (Denmark)	S. Typhimurium	19	1.19.426.1106.2078.2441.3109	Denmark	2013	Human	no	NA
ERR1540301	SSI (Denmark)	S. Typhimurium	34	1.2.2.2.2209.2594.3275	Denmark	2013	Human	no	NA
ERR1540303	SSI (Denmark)	S. Typhimurium	34	1.2.2.2.2026.2381.3373	Denmark	2013	Human	no	NA
ERR1540304	SSI (Denmark)	Monophasic variant of S. Typhimurium	34	1.2.2.2.2036.2392.3057	Poland	2013	Human	yes	NA
ERR1540314	SSI (Denmark)	Monophasic variant of S. Typhimurium	34	1.2.2.2.2112.2478.3149	Denmark	2013	Human	no	NA
ERR1540316	SSI (Denmark)	Monophasic variant of S. Typhimurium	34	1.2.2.2.5.2451.3192	Denmark	2013	Human	no	NA
ERR1540325	SSI (Denmark)	Monophasic variant of S. Typhimurium	34	1.2.2.2.5.2665.3351	Denmark	2013	Human	no	NA
ERR1540327	SSI (Denmark)	Monophasic variant of S. Typhimurium	34	1.2.2.2.2168.2547.3222	Denmark	2013	Human	no	NA
ERR1540330	SSI (Denmark)	Monophasic variant of S. Typhimurium	34	1.2.2.2.2143.2513.3185	Denmark	2013	Human	no	NA
ERR1540333	SSI (Denmark)	Monophasic variant of S. Typhimurium	34	1.2.2.2.999.1062.3098	Denmark	2013	Human	no	NA
ERR1540335	SSI (Denmark)	S. Typhimurium	19	16.50.50.101.159.2675.3362	Denmark	2013	Human	no	NA
ERR1540338	SSI (Denmark)	S. Typhimurium	36	238.422.558.1116.2099.2464.3133	Denmark	2013	Human	no	NA
ERR1540340	SSI (Denmark)	S. Typhimurium	19	1.19.426.1092.2048.2407.3072	Denmark	2013	Human	no	NA
ERR1540341	SSI (Denmark)	Monophasic variant of S. Typhimurium	34	1.2.2.2.1561.2409.3074	Denmark	2013	Human	no	NA
ERR1540349	SSI (Denmark)	S. Typhimurium	19	1.2.2.1164.2236.2623.3309	Denmark	2013	Human	no	NA
ERR1540350	SSI (Denmark)	S. Typhimurium	19	1.7.597.1188.2289.2688.3377	Denmark	2013	Human	no	NA
ERR1540353	SSI (Denmark)	S. Typhimurium	36	239.438.589.1173.2263.2655.3341	Denmark	2013	Human	no	NA
ERR1540354	SSI (Denmark)	S. Typhimurium	34	1.2.2.1081.2032.2387.3052	Denmark	2013	Human	no	NA
ERR1540357	SSI (Denmark)	Monophasic variant of S. Typhimurium	34	1.2.2.2.5.20.3274	Denmark	2013	Human	no	NA
ERR1540359	SSI (Denmark)	S. Typhimurium	19	16.50.50.1135.2160.2538.3213	Denmark	2013	Human	no	NA
ERR1540360	SSI (Denmark)	Monophasic variant of S. Typhimurium	34	1.2.2.24.2157.2535.3210	Denmark	2013	Human	no	NA
ERR1540365	SSI (Denmark)	Monophasic variant of S. Typhimurium	34	1.2.2.2.2206.2590.3270	Denmark	2013	Human	no	NA
ERR1540366	SSI (Denmark)	Monophasic variant of S. Typhimurium	34	1.2.2.443.2198.2582.3261	Thailand	2013	Human	yes	NA
ERR1540373	SSI (Denmark)	Monophasic variant of S. Typhimurium	34	1.2.2.2.2089.2453.3121	Thailand	2013	Human	yes	NA
ERR1540386	SSI (Denmark)	Monophasic variant of S. Typhimurium	34	1.2.2.2.2202.2586.3266	Denmark	2014	Human	no	NA
ERR1540387	SSI (Denmark)	S. Typhimurium	19	1.19.426.1114.2097.2462.3131	Denmark	2014	Human	no	NA
ERR1540388	SSI (Denmark)	Monophasic variant of S. Typhimurium	34	1.2.2.2.2072.2434.3302	Denmark	2014	Human	no	NA
ERR1540390	SSI (Denmark)	Monophasic variant of S. Typhimurium	34	1.2.2.2.2035.2390.3055	Denmark	2014	Human	no	NA
ERR1540392	SSI (Denmark)	Monophasic variant of S. Typhimurium	34	1.2.2.2.2158.2536.3211	Denmark	2014	Human	no	NA
ERR1540394	SSI (Denmark)	Monophasic variant of S. Typhimurium	34	1.2.2.2.2244.2634.3320	Denmark	2014	Human	no	NA
ERR1540395	SSI (Denmark)	Monophasic variant of S. Typhimurium	34	1.2.2.2.5.20.3225	Denmark	2014	Human	no	NA
ERR1540397	SSI (Denmark)	Monophasic variant of S. Typhimurium	34	1.2.2.2.2081.2444.3112	Denmark	2014	Human	no	NA
ERR1540400	SSI (Denmark)	S. Typhimurium	19	235.419.554.1109.2083.2446.3114	Denmark	2014	Human	no	NA
ERR1540402	SSI (Denmark)	S. Typhimurium	19	1.19.19.42.2141.2511.3182	Denmark	2014	Human	no	NA
ERR1540405	SSI (Denmark)	S. Typhimurium	34	1.2.2.2.2221.2607.3292	Denmark	2014	Human	no	NA
ERR1540407	SSI (Denmark)	S. Typhimurium	19	1.413.546.1093.2049.2408.3073	Denmark	2014	Human	no	NA
ERR1540408	SSI (Denmark)	Monophasic variant of S. Typhimurium	34	1.2.2.1183.2277.2672.3359	Denmark	2014	Human	no	NA
ERR1540409	SSI (Denmark)	S. Typhimurium	19	1.2.2.2.1727.2021.3364	Denmark	2014	Human	no	NA
ERR1540410	SSI (Denmark)	S. Typhimurium	34	1.2.2.2.2221.2607.3292	Thailand	2014	Human	yes	NA
ERR1540411	SSI (Denmark)	Monophasic variant of S. Typhimurium	34	1.2.2.2.2035.2390.3055	Denmark	2014	Human	no	NA
ERR1540412	SSI (Denmark)	Monophasic variant of S. Typhimurium	34	1.2.2.2.2084.2447.3115	Denmark	2014	Human	no	NA
ERR1540413	SSI (Denmark)	S. Typhimurium	19	1.2.2.173.292.308.3087	Denmark	2014	Human	no	NA
ERR1540414	SSI (Denmark)	Monophasic variant of S. Typhimurium	#N/A	1.2.2.2.2074.2436.3104	Denmark	2014	Human	no	NA
ERR1540417	SSI (Denmark)	S. Typhimurium	568	14.27.434.802.1448.1649.1920	Denmark	2014	Human	no	NA
ERR1540418	SSI (Denmark)	S. Typhimurium	19	38.64.65.283.479.1712.1992	Denmark	2014	Human	no	NA
ERR1540419	SSI (Denmark)	S. Typhimurium	34	1.2.575.1154.2208.2592.3272	Denmark	2014	Human	no	NA
ERR1540421	SSI (Denmark)	S. Typhimurium	34	1.2.2.1081.2076.2439.3107	Denmark	2014	Human	no	NA
ERR1540422	SSI (Denmark)	S. Typhimurium	19	11.132.133.240.938.998.3100	Denmark	2014	Human	no	NA
ERR1540423	SSI (Denmark)	Monophasic variant of S. Typhimurium	34	1.2.2.2.2072.2434.3102	Denmark	2014	Human	no	NA
ERR1540424	SSI (Denmark)	S. Typhimurium	19	1.4.576.1155.2211.2596.3278	Denmark	2014	Human	no	NA
ERR1540426	SSI (Denmark)	S. Typhimurium	34	1.2.2.2.2026.2381.3046	Denmark	2014	Human	no	NA
ERR1540428	SSI (Denmark)	S. Typhimurium	19	1.2.2.173.292.308.3087	Denmark	2014	Human	no	NA
ERR1540429	SSI (Denmark)	S. Typhimurium	34	1.2.2.2.2026.2381.3046	Saudi_Arabia	2014	Human	yes	NA
ERR1540430	SSI (Denmark)	S. Typhimurium	19	1.2.2.2.2124.2491.3162	Denmark	2014	Human	no	NA
ERR1540433	SSI (Denmark)	Monophasic variant of S. Typhimurium	34	1.2.2.2.2231.2618.3304	Denmark	2014	Human	no	NA
ERR1540434	SSI (Denmark)	Monophasic variant of S. Typhimurium	34	1.2.2.2.2050.2523.3197	Denmark	2014	Human	no	NA
ERR1540437	SSI (Denmark)	S. Typhimurium	34	1.2.2.1081.2076.2439.3107	Denmark	2014	Human	no	NA
ERR1540440	SSI (Denmark)	S. Typhimurium	36	241.442.595.1185.2280.2676.3363	Denmark	2014	Human	no	NA
ERR1540441	SSI (Denmark)	Monophasic variant of S. Typhimurium	4067	1.2.2.2.1517.1736.2018	Egypt	2014	Human	yes	NA
ERR1540442	SSI (Denmark)	Monophasic variant of S. Typhimurium	34	1.2.2.2.2025.2380.3160	Denmark	2014	Human	no	NA
ERR1540444	SSI (Denmark)	Monophasic variant of S. Typhimurium	34	1.2.2.2.5.2504.3175	Denmark	2014	Human	no	NA
ERR1540447	SSI (Denmark)	Monophasic variant of S. Typhimurium	34	1.2.2.2.80.2502.3173	Denmark	2014	Human	no	NA
ERR1540451	SSI (Denmark)	Monophasic variant of S. Typhimurium	34	1.2.2.1143.2176.2556.3233	Denmark	2014	Human	no	NA
ERR1540452	SSI (Denmark)	Monophasic variant of S. Typhimurium	34	1.2.2.1087.2043.2401.3066	Denmark	2014	Human	no	NA
ERR1540453	SSI (Denmark)	S. Typhimurium	19	1.19.82.158.2288.2687.3376	Denmark	2014	Human	no	NA
ERR1540454	SSI (Denmark)	S. Typhimurium	19	1.428.566.1134.2159.2537.3212	Croatia	2014	Human	yes	NA
ERR1540457	SSI (Denmark)	Monophasic variant of S. Typhimurium	34	1.2.2.2.5.20.3183	Denmark	2014	Human	no	NA
ERR1540458	SSI (Denmark)	S. Typhimurium	19	1.149.547.1094.2051.2411.3076	Thailand	2014	Human	yes	NA
ERR1540459	SSI (Denmark)	S. Typhimurium	19	1.2.2.2.1727.2021.3276	Denmark	2014	Human	no	NA
ERR1540461	SSI (Denmark)	Monophasic variant of S. Typhimurium	34	1.2.2.2.80.2502.3173	Denmark	2014	Human	no	NA
ERR1540462	SSI (Denmark)	S. Typhimurium	19	240.439.590.1175.2267.2659.3345	Togo	2014	Human	yes	NA
ERR1540463	SSI (Denmark)	S. Typhimurium	19	1.2.2.1156.2213.2598.3281	Denmark	2014	Human	no	NA
ERR1540464	SSI (Denmark)	S. Typhimurium	2212	1.19.19.42.1588.1821.2114	Denmark	2014	Human	no	NA
ERR1540465	SSI (Denmark)	S. Typhimurium	19	1.7.28.231.2281.2677.3365	Denmark	2014	Human	no	NA
ERR1540466	SSI (Denmark)	S. Typhimurium	19	1.2.2.2.2124.2491.3167	Denmark	2014	Human	no	NA
ERR1540467	SSI (Denmark)	Monophasic variant of S. Typhimurium	34	1.2.2.2.2025.2657.3343	Denmark	2014	Human	no	NA
ERR1540470	SSI (Denmark)	Monophasic variant of S. Typhimurium	34	1.2.2.2.2128.2495.3166	Denmark	2014	Human	no	NA
ERR1540471	SSI (Denmark)	Monophasic variant of S. Typhimurium	34	1.2.2.2.5.2568.3246	Denmark	2014	Human	no	NA
ERR1540474	SSI (Denmark)	Monophasic variant of S. Typhimurium	34	1.2.2.2.2024.2481.3152	Denmark	2014	Human	no	NA
ERR1540476	SSI (Denmark)	Monophasic variant of S. Typhimurium	34	1.2.2.815.1466.1674.1947	Denmark	2014	Human	no	NA
ERR1540477	SSI (Denmark)	Monophasic variant of S. Typhimurium	34	1.2.2.2.408.2609.3294	Denmark	2014	Human	no	NA
ERR1540478	SSI (Denmark)	S. Typhimurium	34	1.2.2.1120.2106.2471.3140	Denmark	2014	Human	no	NA
ERR1540479	SSI (Denmark)	S. Typhimurium	19	1.4.577.1163.2234.2621.3307	Denmark	2014	Human	no	NA
ERR1540480	SSI (Denmark)	S. Typhimurium	376	67.113.586.1168.2241.2629.3315	Denmark	2014	Human	no	NA
ERR1540481	SSI (Denmark)	S. Typhimurium	19	11.16.16.37.49.2678.3366	Denmark	2014	Human	no	NA
ERR1540482	SSI (Denmark)	S. Typhimurium	34	1.2.2.2.2068.2482.3153	Bulgaria	2014	Human	yes	NA
ERR1540483	SSI (Denmark)	Monophasic variant of S. Typhimurium	34	1.2.2.2.408.2609.3368	Denmark	2014	Human	no	NA
ERR1540487	SSI (Denmark)	Monophasic variant of S. Typhimurium	34	1.2.2.2.178.185.3356	Denmark	2014	Human	no	NA
ERR1540488	SSI (Denmark)	S. Typhimurium	19	1.30.30.134.223.231.3141	Denmark	2014	Human	no	NA
ERR1540489	SSI (Denmark)	S. Typhimurium	19	1.73.541.1079.2028.2383.3062	Morocco	2014	Human	yes	NA
ERR1540490	SSI (Denmark)	Monophasic variant of S. Typhimurium	34	1.2.2.19.763.2509.3180	Denmark	2014	Human	no	NA
ERR1540491	SSI (Denmark)	Monophasic variant of S. Typhimurium	34	1.2.2.2.5.20.3040	Denmark	2014	Human	no	NA
ERR1540492	SSI (Denmark)	S. Typhimurium	19	1.424.560.1118.2102.2467.3136	Denmark	2014	Human	no	NA
ERR1540493	SSI (Denmark)	Monophasic variant of S. Typhimurium	34	1.2.2.2.2240.2628.3314	Serbia	2014	Human	yes	NA
ERR1540494	SSI (Denmark)	Monophasic variant of S. Typhimurium	34	1.2.2.2.2248.2638.3324	Denmark	2014	Human	no	NA
ERR1540496	SSI (Denmark)	Monophasic variant of S. Typhimurium	34	1.2.2.2.2158.2536.3211	Denmark	2014	Human	no	NA
ERR1540499	SSI (Denmark)	Monophasic variant of S. Typhimurium	34	1.2.2.2.5.2418.3214	Spain	2014	Human	yes	NA
ERR1540500	SSI (Denmark)	Monophasic variant of S. Typhimurium	34	1.2.2.2.2050.2443.3111	Denmark	2014	Human	no	NA
ERR1540503	SSI (Denmark)	S. Typhimurium	34	1.2.2.2.2094.2459.3128	Denmark	2014	Human	no	NA
ERR1540505	SSI (Denmark)	Monophasic variant of S. Typhimurium	#N/A	1.2.2.2.5.20.3230	Spain	2014	Human	yes	NA
ERR1540506	SSI (Denmark)	Monophasic variant of S. Typhimurium	34	1.2.2.2.5.2375.3039	Denmark	2014	Human	no	NA
ERR1540507	SSI (Denmark)	Monophasic variant of S. Typhimurium	34	1.2.2.2.5.20.3127	Denmark	2014	Human	no	NA
ERR1540508	SSI (Denmark)	Monophasic variant of S. Typhimurium	34	1.2.2.2.1420.1615.1884	Denmark	2014	Human	no	NA
ERR1540511	SSI (Denmark)	Monophasic variant of S. Typhimurium	34	1.2.2.2.2132.2499.3170	Spain	2014	Human	yes	NA
ERR1540518	SSI (Denmark)	Monophasic variant of S. Typhimurium	34	1.2.2.2.2240.2628.3314	Tunesia	2014	Human	yes	NA
ERR1540519	SSI (Denmark)	S. Typhimurium	19	1.426.564.1129.2144.2514.3186	Denmark	2014	Human	no	NA
ERR1540522	SSI (Denmark)	S. Typhimurium	19	1.2.2.2.2119.2486.3157	Denmark	2014	Human	no	NA
ERR1540523	SSI (Denmark)	Monophasic variant of S. Typhimurium	34	1.2.2.2.2070.2432.3099	Denmark	2014	Human	no	NA
ERR1540524	SSI (Denmark)	S. Typhimurium	19	1.2.2.996.2040.2398.3063	Belgium	2014	Human	yes	NA
ERR1540525	SSI (Denmark)	S. Typhimurium	19	1.30.30.1121.2110.2476.3147	Denmark	2014	Human	no	NA
ERR1540526	SSI (Denmark)	S. Typhimurium	19	1.426.564.1129.2144.2514.3186	Sweden	2014	Human	yes	NA
ERR1540527	SSI (Denmark)	S. Typhimurium	19	1.13.135.1090.2046.2405.3070	Sweden	2014	Human	yes	NA
ERR1540529	SSI (Denmark)	Monophasic variant of S. Typhimurium	34	1.2.2.2.2070.2432.3099	Denmark	2014	Human	no	NA
ERR1540530	SSI (Denmark)	S. Typhimurium	19	1.2.2.929.1730.2379.3044	Denmark	2014	Human	no	NA
ERR1540532	SSI (Denmark)	S. Typhimurium	34	1.2.2.2.80.2569.3247	Denmark	2014	Human	no	NA
ERR1540533	SSI (Denmark)	Monophasic variant of S. Typhimurium	34	1.2.2.2.2259.2650.3336	Denmark	2014	Human	no	NA
ERR1540535	SSI (Denmark)	S. Typhimurium	19	25.47.47.91.141.736.3191	Denmark	2014	Human	no	NA
ERR1540536	SSI (Denmark)	S. Typhimurium	19	1.15.549.1098.2057.2419.3084	Denmark	2014	Human	no	NA
ERR1540537	SSI (Denmark)	S. Typhimurium	19	1.428.566.1134.2159.2537.3253	Denmark	2014	Human	no	NA
ERR1540539	SSI (Denmark)	S. Typhimurium	19	1.19.19.1132.2154.2532.3207	Denmark	2014	Human	no	NA
ERR1540540	SSI (Denmark)	Monophasic variant of S. Typhimurium	34	1.2.2.2.2222.2608.3293	Denmark	2014	Human	no	NA
ERR1540543	SSI (Denmark)	S. Typhimurium	19	1.441.594.1184.2278.2673.3360	Denmark	2014	Human	no	NA
ERR1540544	SSI (Denmark)	S. Typhimurium	19	1.13.579.1159.2219.2605.3289	Denmark	2014	Human	no	NA
ERR1540545	SSI (Denmark)	S. Typhimurium	19	1.2.2.929.1730.2379.3081	Denmark	2014	Human	no	NA
ERR1540546	SSI (Denmark)	S. Typhimurium	36	237.421.556.1113.2096.2461.3130	Greece	2014	Human	yes	NA
ERR1540547	SSI (Denmark)	Monophasic variant of S. Typhimurium	34	1.2.2.2.1006.2671.3358	Denmark	2014	Human	no	NA
ERR1540548	SSI (Denmark)	S. Typhimurium	34	1.2.2.2.1439.2437.3105	Germany	2014	Human	yes	NA
ERR1540549	SSI (Denmark)	S. Typhimurium	19	1.73.541.1079.2028.2383.3048	Denmark	2014	Human	no	NA
ERR1540550	SSI (Denmark)	Monophasic variant of S. Typhimurium	34	1.2.2.1181.2274.2667.3353	Denmark	2014	Human	no	NA
ERR1540551	SSI (Denmark)	S. Typhimurium	19	1.416.551.1101.2061.2423.3089	Denmark	2014	Human	no	NA
ERR1540552	SSI (Denmark)	Monophasic variant of S. Typhimurium	34	1.2.2.2.1593.2394.3059	Denmark	2014	Human	no	NA
ERR1540553	SSI (Denmark)	Monophasic variant of S. Typhimurium	34	1.2.2.2.5.20.3127	Denmark	2014	Human	no	NA
ERR1540554	SSI (Denmark)	S. Typhimurium	19	235.419.554.1105.2077.2440.3108	Denmark	2014	Human	no	NA
ERR1540556	SSI (Denmark)	S. Typhimurium	19	1.30.30.818.1471.1680.3196	Denmark	2014	Human	no	NA
ERR1540558	SSI (Denmark)	S. Typhimurium	34	1.2.2.1095.2052.2412.3110	Denmark	2014	Human	no	NA
ERR1540559	SSI (Denmark)	Monophasic variant of S. Typhimurium	34	1.2.2.2.2261.2653.3339	Turkey	2014	Human	yes	NA

## Sheet: Table S2A
Training Set	RandomForestCG model			RandomForestWG model			RandomForestCG only wrong assignment	RandomForestWG only wrong assignment	both wrong assignment
Actual Host	Accession Number	Predicted Host		Accession Number	Predicted Host
Broilers	ERR1592510	Broilers		ERR1592510	Broilers
Broilers	ERR1592498	Broilers		ERR1592498	Broilers
Broilers	ERR1592558	Broilers		ERR1592558	Broilers
Broilers	ERR1592512	Broilers		ERR1592512	Broilers
Broilers	ERR1592507	Broilers		ERR1592507	Broilers
Broilers	ERR1592505	Broilers		ERR1592505	Broilers
Broilers	ERR1592503	Broilers		ERR1592503	Broilers
Broilers	ERR2023585	Broilers		ERR2023585	Broilers
Broilers	ERR1592564	Broilers		ERR1592564	Broilers
Broilers	ERR1592526	Broilers		ERR1592526	Broilers
Broilers	ERR1592506	Broilers		ERR1592506	Broilers
Broilers	ERR2023578	Broilers		ERR2023578	Broilers
Broilers	ERR2023576	Broilers		ERR2023576	Broilers
Broilers	ERR2023524	Broilers		ERR2023524	Broilers
Broilers	ERR1592565	Broilers		ERR1592565	Broilers
Broilers	ERR1592556	Pigs		ERR1592556	Pigs				1
Broilers	ERR2023582	Pigs		ERR2023582	Broilers		1
Broilers	ERR2023571	Pigs		ERR2023571	Broilers		1
Broilers	ERR2023554	Pigs		ERR2023554	Broilers		1
Broilers	ERR2023543	Broilers		ERR2023543	Broilers
Broilers	ERR2023522	Broilers		ERR2023522	Broilers
Broilers	ERR2023521	Broilers		ERR2023521	Broilers
Broilers	ERR2023512	Broilers		ERR2023512	Broilers
Broilers	ERR1592562	Broilers		ERR1592562	Broilers
Broilers	ERR2023589	Broilers		ERR2023589	Broilers
Broilers	ERR2000407	Pigs		ERR2000407	Pigs				1
Broilers	ERR2208824	Pigs		ERR2208824	Pigs				1
Broilers	ERR2208752	Pigs		ERR2208752	Pigs				1
Broilers	ERR2208813	Pigs		ERR2208813	Broilers		1
Broilers	ERR2000400	Pigs		ERR2000400	Broilers		1
Broilers	ERR2208799	Broilers		ERR2208799	Broilers
Broilers	ERR2208800	Broilers		ERR2208800	Broilers
Cattle	ERR1592541	Pigs		ERR1592541	Pigs				1
Cattle	ERR2000339	Pigs		ERR2000339	Pigs				1
Cattle	ERR2208713	Pigs		ERR2208713	Cattle		1
Cattle	ERR2000355	Cattle		ERR2000355	Pigs			1
Cattle	ERR2208794	Pigs		ERR2208794	Cattle		1
Cattle	ERR2000348	Cattle		ERR2000348	Cattle
Cattle	ERR2000333	Cattle		ERR2000333	Pigs			1
Cattle	ERR2000353	Pigs		ERR2000353	Cattle		1
Cattle	ERR2000338	Cattle		ERR2000338	Cattle
Cattle	ERR2000341	Cattle		ERR2000341	Pigs			1
Cattle	ERR2208697	Cattle		ERR2208697	Cattle
Cattle	ERR2208695	OtherMammals		ERR2208695	Cattle		1
Cattle	ERR2208821	Sheep		ERR2208821	Cattle		1
Cattle	ERR2208719	OtherMammals		ERR2208719	Cattle		1
Cattle	ERR2208704	Cattle		ERR2208704	Cattle
Ducks	ERR2023548	Ducks		ERR2023548	Ducks
Ducks	ERR2023568	Ducks		ERR2023568	Ducks
Ducks	ERR2023553	Ducks		ERR2023553	Ducks
Ducks	ERR2023552	Ducks		ERR2023552	Ducks
Ducks	ERR2023549	Ducks		ERR2023549	Ducks
Ducks	ERR2023547	Ducks		ERR2023547	Ducks
Ducks	ERR2023538	Ducks		ERR2023538	Ducks
GameBirds	ERR2208806	GameBirds		ERR2208806	GameBirds
GameBirds	ERR2208758	GameBirds		ERR2208758	GameBirds
GameBirds	ERR2208836	GameBirds		ERR2208836	GameBirds
GameBirds	ERR2208839	GameBirds		ERR2208839	GameBirds
GameBirds	ERR2208833	GameBirds		ERR2208833	GameBirds
GameBirds	ERR2208834	GameBirds		ERR2208834	GameBirds
GameBirds	ERR2208705	GameBirds		ERR2208705	GameBirds
GameBirds	ERR2208708	GameBirds		ERR2208708	GameBirds
GameBirds	ERR2208812	GameBirds		ERR2208812	GameBirds
GameBirds	ERR2208795	GameBirds		ERR2208795	GameBirds
GameBirds	ERR2208741	GameBirds		ERR2208741	GameBirds
GameBirds	ERR2208774	GameBirds		ERR2208774	GameBirds
GameBirds	ERR2208765	GameBirds		ERR2208765	GameBirds
Layers	ERR1592501	Layers		ERR1592501	Layers
Layers	ERR1592500	Layers		ERR1592500	Layers
Layers	ERR2000388	Pigs		ERR2000388	Layers		1
Layers	ERR2208785	Pigs		ERR2208785	Pigs				1
Layers	ERR2000377	Layers		ERR2000377	Layers
Layers	ERR2000384	Layers		ERR2000384	Layers
Layers	ERR2208838	Layers		ERR2208838	Layers
Layers	ERR2208840	Layers		ERR2208840	Layers
OtherMammals	ERR2208691	OtherMammals		ERR2208691	OtherMammals
OtherMammals	ERR2208692	OtherMammals		ERR2208692	OtherMammals
OtherMammals	ERR2208728	Pigs		ERR2208728	OtherMammals		1
OtherMammals	ERR2000337	Pigs		ERR2000337	Pigs				1
OtherMammals	ERR2000376	Pigs		ERR2000376	Pigs				1
OtherMammals	ERR2000370	Pigs		ERR2000370	Pigs				1
OtherMammals	ERR2208726	OtherMammals		ERR2208726	OtherMammals
OtherMammals	ERR2208830	OtherMammals		ERR2208830	OtherMammals
OtherMammals	ERR2208727	Pigs		ERR2208727	OtherMammals		1
OtherMammals	ERR2208776	Pigs		ERR2208776	OtherMammals		1
OtherMammals	ERR2000357	Pigs		ERR2000357	OtherMammals		1
OtherMammals	ERR2208759	Pigs		ERR2208759	OtherMammals		1
OtherMammals	ERR2000393	OtherMammals		ERR2000393	OtherMammals
OtherMammals	ERR2208841	Cattle		ERR2208841	OtherMammals		1
OtherMammals	ERR2000343	Pigs		ERR2000343	Pigs				1
OtherMammals	ERR2208781	OtherMammals		ERR2208781	OtherMammals
OtherMammals	ERR2208811	OtherMammals		ERR2208811	OtherMammals
OtherMammals	ERR2208730	Sheep		ERR2208730	OtherMammals		1
OtherMammals	ERR2208801	OtherMammals		ERR2208801	OtherMammals
OtherMammals	ERR2208803	OtherMammals		ERR2208803	OtherMammals
OtherMammals	ERR2208732	OtherMammals		ERR2208732	Sheep			1
OtherMammals	ERR2208770	OtherMammals		ERR2208770	OtherMammals
OtherMammals	ERR2208769	OtherMammals		ERR2208769	OtherMammals
OtherMammals	ERR2208775	OtherMammals		ERR2208775	OtherMammals
OtherMammals	ERR2208729	OtherMammals		ERR2208729	OtherMammals
OtherMammals	ERR2208756	OtherMammals		ERR2208756	OtherMammals
OtherMammals	ERR2208693	OtherMammals		ERR2208693	OtherMammals
OtherMammals	ERR2208762	OtherMammals		ERR2208762	OtherMammals
OtherMammals	ERR2208721	OtherMammals		ERR2208721	OtherMammals
OtherMammals	ERR2208723	OtherMammals		ERR2208723	OtherMammals
OtherMammals	ERR2208734	OtherMammals		ERR2208734	OtherMammals
Pigs	ERR1592438	Pigs		ERR1592438	Pigs
Pigs	ERR1592519	Pigs		ERR1592519	Pigs
Pigs	ERR1592461	Pigs		ERR1592461	Pigs
Pigs	ERR1592447	Pigs		ERR1592447	Pigs
Pigs	ERR1592467	Pigs		ERR1592467	Pigs
Pigs	ERR1592496	Pigs		ERR1592496	Pigs
Pigs	ERR1592443	Pigs		ERR1592443	Pigs
Pigs	ERR1592525	Pigs		ERR1592525	Pigs
Pigs	ERR1592445	Pigs		ERR1592445	Pigs
Pigs	ERR1592444	Pigs		ERR1592444	Pigs
Pigs	ERR1592567	Pigs		ERR1592567	Pigs
Pigs	ERR1592560	Pigs		ERR1592560	Pigs
Pigs	ERR1592466	Pigs		ERR1592466	Pigs
Pigs	ERR2023528	Pigs		ERR2023528	Pigs
Pigs	ERR1592521	Pigs		ERR1592521	Pigs
Pigs	ERR1592513	Pigs		ERR1592513	Pigs
Pigs	ERR1592465	Pigs		ERR1592465	Pigs
Pigs	ERR2023556	Pigs		ERR2023556	Pigs
Pigs	ERR2023562	Pigs		ERR2023562	Pigs
Pigs	ERR2023561	Pigs		ERR2023561	Pigs
Pigs	ERR2023551	Pigs		ERR2023551	Pigs
Pigs	ERR1592468	Pigs		ERR1592468	Pigs
Pigs	ERR1592538	Pigs		ERR1592538	Pigs
Pigs	ERR1592535	Pigs		ERR1592535	Pigs
Pigs	ERR1592534	Pigs		ERR1592534	Pigs
Pigs	ERR1592522	Pigs		ERR1592522	Pigs
Pigs	ERR1592514	Pigs		ERR1592514	Pigs
Pigs	ERR1592509	Pigs		ERR1592509	Pigs
Pigs	ERR1592489	Pigs		ERR1592489	Pigs
Pigs	ERR1592488	Pigs		ERR1592488	Pigs
Pigs	ERR1592486	Pigs		ERR1592486	Pigs
Pigs	ERR2023525	Pigs		ERR2023525	Pigs
Pigs	ERR1592462	Pigs		ERR1592462	Pigs
Pigs	ERR1592477	Pigs		ERR1592477	Pigs
Pigs	ERR1592440	Pigs		ERR1592440	Pigs
Pigs	ERR1592475	Pigs		ERR1592475	Pigs
Pigs	ERR1592474	Pigs		ERR1592474	Pigs
Pigs	ERR1592457	Pigs		ERR1592457	Pigs
Pigs	ERR2023565	Pigs		ERR2023565	Pigs
Pigs	ERR1592454	Pigs		ERR1592454	Pigs
Pigs	ERR1592552	Pigs		ERR1592552	Pigs
Pigs	ERR1592547	Pigs		ERR1592547	Pigs
Pigs	ERR1592537	Pigs		ERR1592537	Pigs
Pigs	ERR1592532	Pigs		ERR1592532	Pigs
Pigs	ERR1592524	Pigs		ERR1592524	Pigs
Pigs	ERR1592518	Pigs		ERR1592518	Pigs
Pigs	ERR1592516	Pigs		ERR1592516	Pigs
Pigs	ERR1592508	Pigs		ERR1592508	Pigs
Pigs	ERR1592485	Pigs		ERR1592485	Pigs
Pigs	ERR1592480	Pigs		ERR1592480	Pigs
Pigs	ERR2023583	Pigs		ERR2023583	Pigs
Pigs	ERR2023574	Pigs		ERR2023574	Pigs
Pigs	ERR1592459	Pigs		ERR1592459	Pigs
Pigs	ERR2023564	Broilers		ERR2023564	Broilers				1
Pigs	ERR2023558	Pigs		ERR2023558	Pigs
Pigs	ERR1592452	Pigs		ERR1592452	Pigs
Pigs	ERR1592451	Pigs		ERR1592451	Pigs
Pigs	ERR1592441	Pigs		ERR1592441	Pigs
Pigs	ERR2023532	Pigs		ERR2023532	Pigs
Pigs	ERR2023581	Pigs		ERR2023581	Pigs
Pigs	ERR2023579	Pigs		ERR2023579	Pigs
Pigs	ERR1592437	Pigs		ERR1592437	Pigs
Pigs	ERR1592435	Pigs		ERR1592435	Pigs
Pigs	ERR2023518	Pigs		ERR2023518	Pigs
Pigs	ERR1592566	Pigs		ERR1592566	Pigs
Pigs	ERR1592555	Pigs		ERR1592555	Pigs
Pigs	ERR1592553	Pigs		ERR1592553	Pigs
Pigs	ERR1592549	Pigs		ERR1592549	Pigs
Pigs	ERR1592548	Pigs		ERR1592548	Pigs
Pigs	ERR1592544	Pigs		ERR1592544	Pigs
Pigs	ERR1592543	Pigs		ERR1592543	Pigs
Pigs	ERR1592530	Pigs		ERR1592530	Pigs
Pigs	ERR1592528	Pigs		ERR1592528	Pigs
Pigs	ERR1592515	Pigs		ERR1592515	Pigs
Pigs	ERR1592492	Pigs		ERR1592492	Pigs
Pigs	ERR1592487	Pigs		ERR1592487	Pigs
Pigs	ERR1592484	OtherMammals		ERR1592484	Pigs		1
Pigs	ERR1592483	Pigs		ERR1592483	Pigs
Pigs	ERR1592482	Pigs		ERR1592482	Pigs
Pigs	ERR1592481	Pigs		ERR1592481	Pigs
Pigs	ERR1592479	Pigs		ERR1592479	Pigs
Pigs	ERR1592478	OtherMammals		ERR1592478	Pigs		1
Pigs	ERR1592476	Pigs		ERR1592476	Pigs
Pigs	ERR1592471	Pigs		ERR1592471	Pigs
Pigs	ERR1592469	Pigs		ERR1592469	Pigs
Pigs	ERR1592464	Pigs		ERR1592464	Pigs
Pigs	ERR1592463	Pigs		ERR1592463	Pigs
Pigs	ERR2023577	Pigs		ERR2023577	Pigs
Pigs	ERR2023575	Pigs		ERR2023575	Pigs
Pigs	ERR1592460	OtherMammals		ERR1592460	Pigs		1
Pigs	ERR2023569	Pigs		ERR2023569	Pigs
Pigs	ERR2023567	Pigs		ERR2023567	Pigs
Pigs	ERR2023566	Pigs		ERR2023566	Pigs
Pigs	ERR2023560	OtherMammals		ERR2023560	Pigs		1
Pigs	ERR2023559	Pigs		ERR2023559	Pigs
Pigs	ERR2023555	Pigs		ERR2023555	Pigs
Pigs	ERR1592450	Pigs		ERR1592450	Pigs
Pigs	ERR2023550	Pigs		ERR2023550	Pigs
Pigs	ERR1592448	Pigs		ERR1592448	Pigs
Pigs	ERR2023544	Pigs		ERR2023544	Pigs
Pigs	ERR2023540	Pigs		ERR2023540	Pigs
Pigs	ERR2023539	Pigs		ERR2023539	Pigs
Pigs	ERR2023536	GameBirds		ERR2023536	Pigs		1
Pigs	ERR1592442	Pigs		ERR1592442	Pigs
Pigs	ERR2023534	Pigs		ERR2023534	Pigs
Pigs	ERR2023572	Pigs		ERR2023572	Pigs
Pigs	ERR2023573	Pigs		ERR2023573	Pigs
Pigs	ERR2023533	Pigs		ERR2023533	Pigs
Pigs	ERR1592439	Pigs		ERR1592439	Pigs
Pigs	ERR2023526	Pigs		ERR2023526	Pigs
Pigs	ERR1592436	Pigs		ERR1592436	Pigs
Pigs	ERR2023514	Pigs		ERR2023514	Pigs
Pigs	ERR1592563	Pigs		ERR1592563	Pigs
Pigs	ERR1592554	Pigs		ERR1592554	Pigs
Pigs	ERR1592551	Pigs		ERR1592551	Pigs
Pigs	ERR2208753	Pigs		ERR2208753	Pigs
Pigs	ERR2208763	Pigs		ERR2208763	Pigs
Pigs	ERR2145465	Pigs		ERR2145465	Pigs
Pigs	ERR2208798	Pigs		ERR2208798	Pigs
Pigs	ERR2145464	Pigs		ERR2145464	Pigs
Pigs	ERR2208804	Pigs		ERR2208804	Pigs
Pigs	ERR2145463	Pigs		ERR2145463	Pigs
Pigs	ERR2145468	Pigs		ERR2145468	Pigs
Pigs	ERR2145458	Pigs		ERR2145458	Pigs
Pigs	ERR2145467	Pigs		ERR2145467	Pigs
Pigs	ERR2208822	Pigs		ERR2208822	Pigs
Pigs	ERR2145459	Pigs		ERR2145459	Pigs
Pigs	ERR2208787	Pigs		ERR2208787	Pigs
Pigs	ERR2208788	Pigs		ERR2208788	Pigs
Pigs	ERR2145466	Pigs		ERR2145466	Pigs
Pigs	ERR2145472	Pigs		ERR2145472	Pigs
Pigs	ERR2145473	Pigs		ERR2145473	Pigs
Pigs	ERR2145474	Pigs		ERR2145474	Pigs
Pigs	ERR2145475	Pigs		ERR2145475	Pigs
Pigs	ERR2145471	Pigs		ERR2145471	Pigs
Pigs	ERR2145469	Pigs		ERR2145469	Pigs
Pigs	ERR2145450	Pigs		ERR2145450	Pigs
Pigs	ERR2145454	Pigs		ERR2145454	Pigs
Pigs	ERR2208725	Pigs		ERR2208725	Pigs
Pigs	ERR2145455	Pigs		ERR2145455	Pigs
Pigs	ERR2145461	Pigs		ERR2145461	Pigs
Pigs	ERR2145456	Pigs		ERR2145456	Pigs
Pigs	ERR2000336	Pigs		ERR2000336	Pigs
Pigs	ERR2000332	Pigs		ERR2000332	Pigs
Pigs	ERR1744987	Pigs		ERR1744987	Pigs
Pigs	ERR1744981	Pigs		ERR1744981	Pigs
Pigs	ERR1744989	Pigs		ERR1744989	Pigs
Pigs	ERR1744990	Pigs		ERR1744990	Pigs
Pigs	ERR1744995	Pigs		ERR1744995	Pigs
Pigs	ERR1745016	Pigs		ERR1745016	Pigs
Pigs	ERR1745000	Pigs		ERR1745000	Pigs
Pigs	ERR1745001	Pigs		ERR1745001	Pigs
Pigs	ERR1745015	Pigs		ERR1745015	Pigs
Pigs	ERR1744979	Pigs		ERR1744979	Pigs
Pigs	ERR1744984	Pigs		ERR1744984	Pigs
Pigs	ERR1745004	Pigs		ERR1745004	Pigs
Pigs	ERR1745018	Pigs		ERR1745018	Pigs
Pigs	ERR1745011	Pigs		ERR1745011	Pigs
Pigs	ERR1745002	Pigs		ERR1745002	Pigs
Pigs	ERR1744994	Pigs		ERR1744994	Pigs
Pigs	ERR1745006	Pigs		ERR1745006	Pigs
Pigs	ERR1745014	Pigs		ERR1745014	Pigs
Pigs	ERR1744993	Pigs		ERR1744993	Pigs
Pigs	ERR1745003	Pigs		ERR1745003	Pigs
Pigs	ERR2208767	Pigs		ERR2208767	Pigs
Pigs	ERR1744973	Pigs		ERR1744973	Pigs
Pigs	ERR1744977	Pigs		ERR1744977	Pigs
Pigs	ERR1744972	Pigs		ERR1744972	Pigs
Pigs	ERR1745017	Pigs		ERR1745017	Pigs
Pigs	ERR1745013	Pigs		ERR1745013	Pigs
Pigs	ERR1744974	Pigs		ERR1744974	Pigs
Pigs	ERR1744975	Pigs		ERR1744975	Pigs
Pigs	ERR1744976	Pigs		ERR1744976	Pigs
Pigs	ERR1745005	Pigs		ERR1745005	Pigs
Pigs	ERR2000362	Pigs		ERR2000362	Pigs
Pigs	ERR2000363	Pigs		ERR2000363	Pigs
Pigs	ERR2000367	Pigs		ERR2000367	Pigs
Pigs	ERR2000366	Pigs		ERR2000366	Pigs
Pigs	ERR2000398	Pigs		ERR2000398	Pigs
Pigs	ERR2000374	Pigs		ERR2000374	Pigs
Pigs	ERR2000373	Pigs		ERR2000373	Pigs
Pigs	ERR2000372	Pigs		ERR2000372	Pigs
Pigs	ERR2000416	Pigs		ERR2000416	Pigs
Pigs	ERR2000369	Pigs		ERR2000369	Pigs
Pigs	ERR2000356	Pigs		ERR2000356	Pigs
Pigs	ERR2000391	Pigs		ERR2000391	Pigs
Pigs	ERR2000352	Pigs		ERR2000352	Pigs
Pigs	ERR2000390	Pigs		ERR2000390	Pigs
Pigs	ERR2208710	Pigs		ERR2208710	Pigs
Pigs	ERR2208820	Pigs		ERR2208820	Pigs
Pigs	ERR2000401	Pigs		ERR2000401	Pigs
Pigs	ERR2000410	Pigs		ERR2000410	Pigs
Pigs	ERR2208701	Pigs		ERR2208701	Pigs
Pigs	ERR2208702	Pigs		ERR2208702	Pigs
Pigs	ERR2000417	Pigs		ERR2000417	Pigs
Pigs	ERR2000345	Pigs		ERR2000345	Pigs
Pigs	ERR2000413	Pigs		ERR2000413	Pigs
Pigs	ERR2208709	Pigs		ERR2208709	Pigs
Pigs	ERR2208716	Pigs		ERR2208716	Pigs
Pigs	ERR2208743	Pigs		ERR2208743	Pigs
Pigs	ERR2000354	Pigs		ERR2000354	Pigs
Pigs	ERR2208771	Pigs		ERR2208771	Pigs
Pigs	ERR2000359	Pigs		ERR2000359	Pigs
Pigs	ERR2000364	Pigs		ERR2000364	Pigs
Pigs	ERR2000331	Pigs		ERR2000331	Pigs
Pigs	ERR2208754	Pigs		ERR2208754	Pigs
Pigs	ERR2208823	Pigs		ERR2208823	Pigs
Pigs	ERR2208711	Pigs		ERR2208711	Pigs
Pigs	ERR2208722	Pigs		ERR2208722	Pigs
Pigs	ERR2208793	Pigs		ERR2208793	Pigs
Pigs	ERR2000351	Pigs		ERR2000351	Pigs
Pigs	ERR2000387	Pigs		ERR2000387	Pigs
Pigs	ERR2000409	Pigs		ERR2000409	Pigs
Pigs	ERR2000334	Pigs		ERR2000334	Pigs
Pigs	ERR2208706	Pigs		ERR2208706	Pigs
Pigs	ERR2208792	Pigs		ERR2208792	Pigs
Pigs	ERR2208831	Pigs		ERR2208831	Pigs
Pigs	ERR2208766	Pigs		ERR2208766	Pigs
Pigs	ERR2208832	Pigs		ERR2208832	Pigs
Pigs	ERR2000340	Pigs		ERR2000340	Pigs
Pigs	ERR2000350	Pigs		ERR2000350	Pigs
Pigs	ERR2145453	Cattle		ERR2145453	Pigs		1
Pigs	ERR2000379	Pigs		ERR2000379	Pigs
Pigs	ERR2000403	Pigs		ERR2000403	Pigs
Pigs	ERR2000405	Pigs		ERR2000405	Pigs
Pigs	ERR2000406	Pigs		ERR2000406	Pigs
Pigs	ERR2000386	Pigs		ERR2000386	Pigs
Pigs	ERR1744966	Pigs		ERR1744966	Pigs
Pigs	ERR1744963	Pigs		ERR1744963	Pigs
Pigs	ERR1744965	Pigs		ERR1744965	Pigs
Pigs	ERR1744969	Pigs		ERR1744969	Pigs
Pigs	ERR1744968	Pigs		ERR1744968	Pigs
Pigs	ERR1744962	Pigs		ERR1744962	Pigs
Pigs	ERR1744970	Pigs		ERR1744970	Pigs
Pigs	ERR1744971	Pigs		ERR1744971	Pigs
Pigs	ERR1744964	Pigs		ERR1744964	Pigs
Pigs	ERR2208694	Pigs		ERR2208694	Pigs
Pigs	ERR2000361	Pigs		ERR2000361	Pigs
Sheep	ERR2000368	Sheep		ERR2000368	Sheep
Sheep	ERR2208737	OtherMammals		ERR2208737	Sheep		1
Sheep	ERR2208699	Sheep		ERR2208699	Sheep
Sheep	ERR2208733	OtherMammals		ERR2208733	Sheep		1
Sheep	ERR2208742	Sheep		ERR2208742	OtherMammals			1
Sheep	ERR2208735	Sheep		ERR2208735	Sheep
Turkey	ERR2000380	Pigs		ERR2000380	Pigs				1
Turkey	ERR2000394	Turkey		ERR2000394	Turkey
Turkey	ERR2000399	Turkey		ERR2000399	Turkey
Turkey	ERR2000358	Turkey		ERR2000358	Turkey
Turkey	ERR2208828	Turkey		ERR2208828	Turkey
Turkey	ERR2000392	Turkey		ERR2000392	Turkey
Turkey	ERR2000402	Pigs		ERR2000402	Turkey		1
Turkey	ERR2000411	Pigs		ERR2000411	Pigs				1
Turkey	ERR2208796	Turkey		ERR2208796	Turkey
Turkey	ERR2208815	Turkey		ERR2208815	Turkey
Turkey	ERR2208814	Turkey		ERR2208814	Turkey
Turkey	ERR2208819	Turkey		ERR2208819	Turkey

## Sheet: Table S2B
Test Set	RandomForestCG model			RandomForestWG model			RandomForestCG only wrong assignment	RandomForestWG only wrong assignment	both wrong assignment
Actual Host	Accession Number	Predicted Host		Accession Number	Predicted Host
Broilers	ERR1592449	Pigs		ERR1592449	Pigs				1
Broilers	ERR2023520	Broilers		ERR2023520	Broilers
Broilers	ERR1592511	Broilers		ERR1592511	Broilers
Broilers	ERR1592504	Broilers		ERR1592504	Broilers
Broilers	ERR2023519	Broilers		ERR2023519	Broilers
Broilers	ERR1592495	Broilers		ERR1592495	Broilers
Broilers	ERR2023588	Broilers		ERR2023588	Broilers
Broilers	ERR2023587	Broilers		ERR2023587	Broilers
Broilers	ERR2023531	Broilers		ERR2023531	Broilers
Broilers	ERR2000347	Pigs		ERR2000347	Pigs				1
Broilers	ERR2208807	Broilers		ERR2208807	Broilers
Cattle	ERR2023523	Ducks		ERR2023523	Ducks				1
Cattle	ERR2208718	Pigs		ERR2208718	Pigs				1
Cattle	ERR2208720	Pigs		ERR2208720	Pigs				1
Cattle	ERR2000346	Pigs		ERR2000346	Pigs				1
Cattle	ERR2000344	Cattle		ERR2000344	Pigs			1
Cattle	ERR2208738	OtherMammals		ERR2208738	OtherMammals				1
Cattle	ERR2208717	OtherMammals		ERR2208717	Cattle		1
Ducks	ERR2023545	Ducks		ERR2023545	Ducks
Ducks	ERR2023546	Ducks		ERR2023546	Ducks
Ducks	ERR2023542	Ducks		ERR2023542	Ducks
Ducks	ERR2023535	Ducks		ERR2023535	Ducks
GameBirds	ERR2208805	GameBirds		ERR2208805	GameBirds
GameBirds	ERR2208780	GameBirds		ERR2208780	GameBirds
GameBirds	ERR2208744	OtherMammals		ERR2208744	Layers				1
Layers	ERR1592557	Layers		ERR1592557	Layers
Layers	ERR1592493	Layers		ERR1592493	Layers
Layers	ERR2000383	Layers		ERR2000383	Layers
OtherMammals	ERR2208818	Pigs		ERR2208818	Pigs				1
OtherMammals	ERR2208825	Pigs		ERR2208825	Pigs				1
OtherMammals	ERR2208817	Pigs		ERR2208817	Pigs				1
OtherMammals	ERR2000335	Pigs		ERR2000335	Pigs				1
OtherMammals	ERR2000415	Pigs		ERR2000415	Pigs				1
OtherMammals	ERR2208712	OtherMammals		ERR2208712	OtherMammals
OtherMammals	ERR2208690	Ducks		ERR2208690	Ducks				1
OtherMammals	ERR2208802	OtherMammals		ERR2208802	OtherMammals
OtherMammals	ERR2208740	OtherMammals		ERR2208740	OtherMammals
OtherMammals	ERR2208829	Broilers		ERR2208829	Broilers				1
Pigs	ERR2023515	Pigs		ERR2023515	Pigs
Pigs	ERR1592550	Pigs		ERR1592550	Pigs
Pigs	ERR1592520	Pigs		ERR1592520	Pigs
Pigs	ERR2023513	Pigs		ERR2023513	Pigs
Pigs	ERR1592494	Pigs		ERR1592494	Pigs
Pigs	ERR1592446	Pigs		ERR1592446	Pigs
Pigs	ERR2023584	Pigs		ERR2023584	Pigs
Pigs	ERR1592545	Pigs		ERR1592545	Pigs
Pigs	ERR1592540	Pigs		ERR1592540	Pigs
Pigs	ERR2023570	Pigs		ERR2023570	Pigs
Pigs	ERR1592456	Pigs		ERR1592456	Pigs
Pigs	ERR1592517	Pigs		ERR1592517	Pigs
Pigs	ERR1592470	Pigs		ERR1592470	Pigs
Pigs	ERR1592531	Pigs		ERR1592531	Pigs
Pigs	ERR2023529	Pigs		ERR2023529	Pigs
Pigs	ERR1592561	Pigs		ERR1592561	Pigs
Pigs	ERR1592536	Pigs		ERR1592536	Pigs
Pigs	ERR1592533	Pigs		ERR1592533	Pigs
Pigs	ERR1592529	Pigs		ERR1592529	Pigs
Pigs	ERR1592527	OtherMammals		ERR1592527	Layers				1
Pigs	ERR1592523	Pigs		ERR1592523	Pigs
Pigs	ERR1592502	Pigs		ERR1592502	Pigs
Pigs	ERR1592490	Pigs		ERR1592490	Pigs
Pigs	ERR1592472	OtherMammals		ERR1592472	Pigs		1
Pigs	ERR1592453	Pigs		ERR1592453	Pigs
Pigs	ERR2023557	Pigs		ERR2023557	Pigs
Pigs	ERR2023537	Pigs		ERR2023537	Pigs
Pigs	ERR1592458	Pigs		ERR1592458	Pigs
Pigs	ERR2023527	GameBirds		ERR2023527	Pigs		1
Pigs	ERR2023517	Pigs		ERR2023517	Pigs
Pigs	ERR2023516	Pigs		ERR2023516	Pigs
Pigs	ERR1592542	Pigs		ERR1592542	Pigs
Pigs	ERR1592539	Pigs		ERR1592539	Pigs
Pigs	ERR1592499	Pigs		ERR1592499	Pigs
Pigs	ERR1592497	OtherMammals		ERR1592497	Pigs		1
Pigs	ERR1592491	Pigs		ERR1592491	Pigs
Pigs	ERR1592473	Pigs		ERR1592473	Pigs
Pigs	ERR2023586	Pigs		ERR2023586	Pigs
Pigs	ERR2023563	Pigs		ERR2023563	Pigs
Pigs	ERR1592455	Pigs		ERR1592455	Pigs
Pigs	ERR2023541	Pigs		ERR2023541	Pigs
Pigs	ERR2023530	Pigs		ERR2023530	Pigs
Pigs	ERR2023580	Pigs		ERR2023580	Pigs
Pigs	ERR1592559	Pigs		ERR1592559	Pigs
Pigs	ERR2145451	Pigs		ERR2145451	Pigs
Pigs	ERR2208777	Pigs		ERR2208777	Pigs
Pigs	ERR2208761	Pigs		ERR2208761	Pigs
Pigs	ERR2208745	Pigs		ERR2208745	Pigs
Pigs	ERR2145476	Pigs		ERR2145476	Pigs
Pigs	ERR2145462	Pigs		ERR2145462	Pigs
Pigs	ERR2145457	Pigs		ERR2145457	Pigs
Pigs	ERR2145460	Pigs		ERR2145460	Pigs
Pigs	ERR1744982	Pigs		ERR1744982	Pigs
Pigs	ERR1745007	Pigs		ERR1745007	Pigs
Pigs	ERR1744986	Pigs		ERR1744986	Pigs
Pigs	ERR1744983	Pigs		ERR1744983	Pigs
Pigs	ERR1744985	Pigs		ERR1744985	Pigs
Pigs	ERR1744988	Pigs		ERR1744988	Pigs
Pigs	ERR1744991	Pigs		ERR1744991	Pigs
Pigs	ERR1745012	Pigs		ERR1745012	Pigs
Pigs	ERR1744992	Pigs		ERR1744992	Pigs
Pigs	ERR1744978	Pigs		ERR1744978	Pigs
Pigs	ERR1744980	Pigs		ERR1744980	Pigs
Pigs	ERR1744996	Pigs		ERR1744996	Pigs
Pigs	ERR2000349	Pigs		ERR2000349	Pigs
Pigs	ERR2000375	Pigs		ERR2000375	Pigs
Pigs	ERR2000389	Pigs		ERR2000389	Pigs
Pigs	ERR2000371	Pigs		ERR2000371	Pigs
Pigs	ERR2000414	Pigs		ERR2000414	Pigs
Pigs	ERR2000365	Pigs		ERR2000365	Pigs
Pigs	ERR2000330	Pigs		ERR2000330	Pigs
Pigs	ERR2208826	Pigs		ERR2208826	Pigs
Pigs	ERR2000408	Pigs		ERR2000408	Pigs
Pigs	ERR2208773	Pigs		ERR2208773	Pigs
Pigs	ERR2208764	Pigs		ERR2208764	Pigs
Pigs	ERR2208779	Pigs		ERR2208779	Pigs
Pigs	ERR2000404	Pigs		ERR2000404	Pigs
Pigs	ERR1744967	Pigs		ERR1744967	Pigs
Pigs	ERR2000360	Pigs		ERR2000360	Pigs
Sheep	ERR2208739	Sheep		ERR2208739	Sheep
Turkey	ERR2000378	Pigs		ERR2000378	Pigs				1
Turkey	ERR2000397	Turkey		ERR2000397	Turkey

## Sheet: Table S3
Accession Number	Broilers	Cattle	Ducks	GameBirds	Layers	OtherMammals	Pigs	Sheep	Turkey	Predicted Primary Source Class
ERR1540278	0	0.074788	0	0.00231303	0.00925212	0.00385505	0.897456	0	0.0123362	Pigs
ERR1540282	0.00616808	0.0223593	0	0.00077101	0.00077101	0.00539707	0.964534	0	0	Pigs
ERR1540284	0	0.075559	0	0.00077101	0	0.00308404	0.920586	0	0	Pigs
ERR1540292	0.158057	0.00154202	0	0	0	0.00154202	0.838859	0	0	Pigs
ERR1540296	0.00539707	0.00925212	0.00308404	0.00154202	0.0100231	0.00616808	0.956823	0.00616808	0.00154202	Pigs
ERR1540300	0.0902082	0.0693909	0.00077101	0.00154202	0	0.0277564	0.806476	0	0.00385505	Pigs
ERR1540301	0	0.00154202	0	0	0	0.00154202	0.996916	0	0	Pigs
ERR1540303	0	0.00154202	0	0	0	0.00154202	0.996916	0	0	Pigs
ERR1540304	0.155744	0.00154202	0	0.00077101	0.00848111	0.00154202	0.820355	0	0.0115651	Pigs
ERR1540314	0.158057	0.113338	0.00308404	0.00385505	0.00693909	0.00308404	0.707016	0	0.00462606	Pigs
ERR1540316	0	0.00154202	0	0	0	0.00154202	0.996916	0	0	Pigs
ERR1540325	0	0.07633	0	0.00077101	0	0.00308404	0.919815	0	0	Pigs
ERR1540327	0.080185	0.00231303	0	0	0	0.0177332	0.898227	0	0.00154202	Pigs
ERR1540330	0	0	0	0	0	0.00077101	0.999229	0	0	Pigs
ERR1540333	0.158057	0.0686199	0	0.00077101	0	0.00308404	0.769468	0	0	Pigs
ERR1540335	0.0154202	0	0.978412	0	0.00616808	0	0	0	0	Ducks
ERR1540338	0.452583	0.175019	0.0231303	0.0531997	0.0609098	0.124904	0.0686199	0.0177332	0.0239013	Broilers
ERR1540340	0.0107941	0.077101	0	0.00154202	0	0.00539707	0.905166	0	0	Pigs
ERR1540341	0	0.075559	0	0.00077101	0	0.00616808	0.917502	0	0	Pigs
ERR1540349	0.0601388	0.101773	0	0.00925212	0.0100231	0.0424056	0.764842	0.00462606	0.00693909	Pigs
ERR1540350	0.347726	0.125675	0	0.00693909	0	0.0531997	0.463377	0.00308404	0	Pigs
ERR1540353	0.523516	0.113338	0.0254433	0.0470316	0.0555127	0.127217	0.0647648	0.0277564	0.0154202	Broilers
ERR1540354	0.0678489	0.0686199	0	0.00231303	0.0100231	0.00693909	0.83192	0	0.0123362	Pigs
ERR1540357	0.00077101	0.074788	0	0.00231303	0.00925212	0.00308404	0.897456	0	0.0123362	Pigs
ERR1540359	0.00385505	0.00539707	0.958365	0.00154202	0.0192753	0.00077101	0.00154202	0	0.00925212	Ducks
ERR1540360	0.364688	0.0601388	0	0.00154202	0.0077101	0.00308404	0.551272	0	0.0115651	Pigs
ERR1540365	0.150347	0.00231303	0	0	0	0.00154202	0.845798	0	0	Pigs
ERR1540366	0.158057	0.0686199	0	0.00077101	0	0.00308404	0.769468	0	0	Pigs
ERR1540373	0.150347	0.0670779	0	0.00077101	0	0.00308404	0.774094	0	0.00462606	Pigs
ERR1540386	0.00231303	0.074788	0	0.00077101	0	0.00616808	0.915189	0	0.00077101	Pigs
ERR1540387	0.131843	0.131072	0	0	0	0.0686199	0.668466	0	0	Pigs
ERR1540388	0.00077101	0.00462606	0	0	0	0.0354665	0.959136	0	0	Pigs
ERR1540390	0.0678489	0.080185	0	0	0.0971473	0.0485736	0.698535	0	0.0077101	Pigs
ERR1540392	0.00077101	0.00308404	0	0.00231303	0	0.00385505	0.959907	0	0.0300694	Pigs
ERR1540394	0.0161912	0.074788	0	0.00154202	0	0.0963762	0.810332	0.00077101	0	Pigs
ERR1540395	0	0.147263	0	0.00077101	0	0.00539707	0.846569	0	0	Pigs
ERR1540397	0.150347	0.00231303	0	0	0	0.00154202	0.845798	0	0	Pigs
ERR1540400	0.178103	0.116423	0.0562837	0.136469	0.252891	0.078643	0.0956052	0.0269854	0.0585968	Layers
ERR1540402	0.0239013	0.080185	0	0.00077101	0	0.00693909	0.888204	0	0	Pigs
ERR1540405	0.00385505	0.00308404	0	0	0.00231303	0.00231303	0.988435	0	0	Pigs
ERR1540407	0.0138782	0.0177332	0	0	0	0.20586	0.74788	0.0100231	0.00462606	Pigs
ERR1540408	0.0177332	0.0138782	0	0	0	0.0115651	0.956823	0	0	Pigs
ERR1540409	0.0277564	0.115652	0	0	0.00462606	0.0979183	0.750964	0.00308404	0	Pigs
ERR1540410	0.00385505	0.00308404	0	0	0.00231303	0.00231303	0.988435	0	0	Pigs
ERR1540411	0.00925212	0.0809561	0	0	0.101773	0.0447186	0.75559	0	0.0077101	Pigs
ERR1540412	0.00848111	0.0131072	0	0.00077101	0	0.0956052	0.881264	0.00077101	0	Pigs
ERR1540413	0.00385505	0.0269854	0	0.00077101	0.00231303	0.00693909	0.937548	0.0215883	0	Pigs
ERR1540414	0	0.075559	0	0.00077101	0	0.00616808	0.917502	0	0	Pigs
ERR1540417	0.0902082	0.0400925	0.0501156	0.0169622	0.636854	0.0316114	0.10717	0.0192753	0.0077101	Layers
ERR1540418	0.40478	0.0562837	0.0424056	0.0292984	0.0539707	0.0832691	0.287587	0.00231303	0.0400925	Broilers
ERR1540419	0.114109	0.00154202	0	0	0.00077101	0.00154202	0.882035	0	0	Pigs
ERR1540421	0.0107941	0.0154202	0	0.00077101	0.00077101	0.100231	0.871241	0.00077101	0	Pigs
ERR1540422	0.13724	0.124904	0.074788	0.0416345	0.337702	0.0346955	0.194295	0.0424056	0.0123362	Layers
ERR1540423	0.00077101	0.154202	0	0.00462606	0	0.0632228	0.777178	0	0	Pigs
ERR1540424	0.0547417	0.0932922	0.00308404	0.0215883	0.0107941	0.0362375	0.770239	0.00154202	0.00848111	Pigs
ERR1540426	0	0.00154202	0	0	0	0.00154202	0.996916	0	0	Pigs
ERR1540428	0.00462606	0.0107941	0	0.00077101	0.00154202	0.00616808	0.95451	0.0215883	0	Pigs
ERR1540429	0	0.00154202	0	0	0	0.00154202	0.996916	0	0	Pigs
ERR1540430	0.00385505	0.0246723	0	0.00077101	0.00154202	0.00154202	0.967618	0	0	Pigs
ERR1540433	0.361604	0.0431766	0.00154202	0	0.0077101	0.00539707	0.564379	0	0.0161912	Pigs
ERR1540434	0.0501156	0.0154202	0.00385505	0.00693909	0.0146492	0.0161912	0.87818	0.00385505	0.0107941	Pigs
ERR1540437	0.0115651	0.0146492	0	0.00077101	0	0.0971473	0.875096	0.00077101	0	Pigs
ERR1540440	0.406322	0.141095	0.0239013	0.0593678	0.0585968	0.168851	0.074788	0.0185042	0.0485736	Broilers
ERR1540441	0.110254	0.0655359	0	0.00077101	0	0.0840401	0.739399	0	0	Pigs
ERR1540442	0.0277564	0.0131072	0	0	0.00077101	0.138782	0.8165	0	0.00308404	Pigs
ERR1540444	0.00077101	0.283732	0	0.00077101	0	0.134927	0.5798	0	0	Pigs
ERR1540447	0.0161912	0.0115651	0	0	0	0.0940632	0.87818	0	0	Pigs
ERR1540451	0.00848111	0.0146492	0	0.00077101	0	0.103315	0.872012	0.00077101	0	Pigs
ERR1540452	0	0.077872	0	0.00077101	0	0.0123362	0.842714	0.0663069	0	Pigs
ERR1540453	0.0246723	0.0154202	0	0.00077101	0	0.100231	0.858134	0.00077101	0	Pigs
ERR1540454	0	0.080185	0	0.00077101	0	0.0100231	0.909021	0	0	Pigs
ERR1540457	0.00925212	0.0138782	0	0.00077101	0	0.0963762	0.878951	0.00077101	0	Pigs
ERR1540458	0	0.154973	0	0.00616808	0	0.0077101	0.831149	0	0	Pigs
ERR1540459	0.0277564	0.115652	0	0	0.00462606	0.0979183	0.750964	0.00308404	0	Pigs
ERR1540461	0.0161912	0.0115651	0	0	0	0.0940632	0.87818	0	0	Pigs
ERR1540462	0.144179	0.0878951	0.112567	0.0393215	0.353894	0.0300694	0.193524	0.0262143	0.0123362	Layers
ERR1540463	0.0323824	0.0531997	0	0.0231303	0.00462606	0.0478026	0.832691	0.00539707	0.00077101	Pigs
ERR1540464	0.0123362	0.074788	0	0.00154202	0	0.00154202	0.909792	0	0	Pigs
ERR1540465	0.351581	0.151889	0	0.00539707	0.0531997	0.126446	0.306862	0.00308404	0.00154202	Broilers
ERR1540466	0.00385505	0.0246723	0	0.00077101	0.00154202	0.00154202	0.967618	0	0	Pigs
ERR1540467	0.0269854	0.0524287	0	0.00077101	0.00077101	0.140324	0.775636	0	0.00308404	Pigs
ERR1540470	0.00925212	0.0123362	0	0.00077101	0	0.179645	0.797224	0.00077101	0	Pigs
ERR1540471	0.0107941	0.074788	0	0.00154202	0	0.0948342	0.817271	0.00077101	0	Pigs
ERR1540474	0.379337	0.0400925	0	0.00154202	0.00385505	0.0169622	0.538165	0.00077101	0.0192753	Pigs
ERR1540476	0	0.00154202	0	0.00154202	0.0100231	0.00154202	0.973015	0	0.0123362	Pigs
ERR1540477	0.00848111	0.0878951	0	0.00077101	0	0.077872	0.82421	0.00077101	0	Pigs
ERR1540478	0.0292984	0.162683	0.00077101	0.00077101	0.0115651	0.00308404	0.784117	0	0.0077101	Pigs
ERR1540479	0.0454896	0.0693909	0	0.00231303	0.00077101	0.166538	0.713955	0.00154202	0	Pigs
ERR1540480	0.196608	0.0601388	0.074788	0.0485736	0.407093	0.0331534	0.149576	0.0169622	0.0131072	Layers
ERR1540481	0.145721	0.104086	0.074788	0.0724749	0.311488	0.073246	0.169622	0.0354665	0.0131072	Layers
ERR1540482	0.0323824	0	0	0.00154202	0.0100231	0	0.943716	0	0.0123362	Pigs
ERR1540483	0.0077101	0.13724	0	0.00154202	0	0.074788	0.777949	0.00077101	0	Pigs
ERR1540487	0.00077101	0.00154202	0	0	0	0.00231303	0.995374	0	0	Pigs
ERR1540488	0.0146492	0.0431766	0.00154202	0.00077101	0.00848111	0.0932922	0.835004	0	0.00308404	Pigs
ERR1540489	0.0693909	0.208173	0.00154202	0.0200463	0.0693909	0.119507	0.410948	0	0.101002	Pigs
ERR1540490	0.0231303	0.113338	0.00154202	0.00154202	0.0077101	0.0824981	0.733231	0.00154202	0.0354665	Pigs
ERR1540491	0.0300694	0.12953	0	0.00154202	0	0.0878951	0.750193	0.00077101	0	Pigs
ERR1540492	0.272938	0.0724749	0.0107941	0	0.074788	0.0154202	0.538165	0.00154202	0.0138782	Pigs
ERR1540493	0.255204	0.0400925	0.00077101	0.00308404	0.145721	0.153431	0.390131	0	0.0115651	Pigs
ERR1540494	0.144179	0.0601388	0	0.00077101	0.0986893	0.00308404	0.693138	0	0	Pigs
ERR1540496	0	0.00231303	0	0.00231303	0	0.0077101	0.956052	0	0.0316114	Pigs
ERR1540499	0.00077101	0.14495	0	0.00385505	0.0439476	0.22899	0.54973	0.0185042	0.00925212	Pigs
ERR1540500	0.0146492	0.0562837	0	0.00154202	0.0393215	0.133385	0.750964	0.00077101	0.00308404	Pigs
ERR1540503	0.0138782	0.00925212	0	0.00462606	0.00848111	0.0115651	0.93909	0	0.0131072	Pigs
ERR1540505	0.0300694	0.0516577	0	0.00077101	0.00077101	0.0138782	0.893601	0	0.00925212	Pigs
ERR1540506	0.0424056	0.0609098	0	0.00154202	0.00154202	0.0269854	0.866615	0	0	Pigs
ERR1540507	0.0177332	0.0138782	0	0.00077101	0	0.100231	0.866615	0.00077101	0	Pigs
ERR1540508	0.00231303	0.0670779	0	0.0107941	0.0516577	0.125675	0.730917	0.00077101	0.0107941	Pigs
ERR1540511	0.00385505	0.148034	0	0.00077101	0.00077101	0.00539707	0.841172	0	0	Pigs
ERR1540518	0.295297	0.0478026	0	0.00231303	0.107941	0.0539707	0.483423	0	0.00925212	Pigs
ERR1540519	0.0123362	0.149576	0	0.00693909	0	0.0932922	0.737857	0	0	Pigs
ERR1540522	0.0462606	0.0161912	0	0.00077101	0.00154202	0.0593678	0.874325	0.00077101	0.00077101	Pigs
ERR1540523	0.00077101	0.00154202	0	0	0	0.00154202	0.996145	0	0	Pigs
ERR1540524	0.0146492	0.0254433	0	0.0239013	0.00385505	0.0123362	0.918273	0.00154202	0	Pigs
ERR1540525	0.00925212	0.075559	0	0.00077101	0	0.100231	0.814187	0	0	Pigs
ERR1540526	0.0123362	0.195837	0	0.0077101	0	0.0917502	0.692367	0	0	Pigs
ERR1540527	0.953739	0.00154202	0.00077101	0.0123362	0.0123362	0.00077101	0.0161912	0	0.00231303	Broilers
ERR1540529	0	0.075559	0	0.00077101	0	0.00308404	0.920586	0	0	Pigs
ERR1540530	0.0501156	0.124133	0.00154202	0.00154202	0.00848111	0.0501156	0.760987	0.00308404	0	Pigs
ERR1540532	0.00848111	0.0454896	0	0.00154202	0	0.32845	0.599075	0.0169622	0	Pigs
ERR1540533	0.0223593	0.0647648	0	0.00154202	0.00154202	0.143408	0.747109	0.00077101	0.0185042	Pigs
ERR1540535	0.0570547	0.158828	0.566692	0.0161912	0.117965	0.0115651	0.0323824	0.0123362	0.0269854	Ducks
ERR1540536	0.309946	0.0454896	0.0678489	0.073246	0.363146	0.0246723	0.079414	0.0246723	0.0115651	Layers
ERR1540537	0	0.00462606	0	0	0	0.00848111	0.986893	0	0	Pigs
ERR1540539	0.0246723	0.07633	0	0.00308404	0.00848111	0.0940632	0.780262	0.00077101	0.0123362	Pigs
ERR1540540	0.205089	0.120278	0	0.00154202	0	0.251349	0.414803	0.00077101	0.00616808	Pigs
ERR1540543	0.405551	0.0855821	0.00848111	0.0269854	0.0932922	0.080185	0.277564	0.00231303	0.0200463	Broilers
ERR1540544	0.857363	0.00462606	0.00693909	0.0331534	0.0454896	0.0246723	0.0231303	0.00154202	0.00308404	Broilers
ERR1540545	0.0400925	0.0971473	0.00077101	0.00154202	0.00539707	0.114109	0.730146	0.00308404	0.0077101	Pigs
ERR1540546	0.443331	0.143408	0.0185042	0.0516577	0.074788	0.148034	0.0693909	0.0262143	0.0246723	Broilers
ERR1540547	0.0100231	0.075559	0	0.00154202	0	0.0956052	0.8165	0.00077101	0	Pigs
ERR1540548	0	0.0724749	0	0.00077101	0	0.00616808	0.858134	0.0624518	0	Pigs
ERR1540549	0.0817271	0.171935	0.00154202	0.0169622	0.0670779	0.164996	0.394757	0	0.101002	Pigs
ERR1540550	0	0.00385505	0	0.00231303	0.0100231	0.00308404	0.968389	0	0.0123362	Pigs
ERR1540551	0.130301	0.0639938	0.07633	0.0100231	0.365459	0.0239013	0.2899	0.0269854	0.0131072	Layers
ERR1540552	0.148034	0.00231303	0	0.00077101	0.00848111	0.00154202	0.827294	0	0.0115651	Pigs
ERR1540553	0.0107941	0.074788	0	0.00154202	0	0.0948342	0.817271	0.00077101	0	Pigs
ERR1540554	0.181958	0.115652	0.0547417	0.13724	0.257517	0.077101	0.0917502	0.0308404	0.0531997	Layers
ERR1540556	0.00154202	0.00385505	0	0	0	0.101002	0.893601	0	0	Pigs
ERR1540558	0.0138782	0.07633	0	0.00077101	0.00077101	0.0917502	0.8165	0	0	Pigs
ERR1540559	0	0.00231303	0	0	0	0.00231303	0.995374	0	0	Pigs
SRR1958237	0.00077101	0.176561	0	0	0	0.00539707	0.814187	0	0.00308404	Pigs
SRR1958247	0.00693909	0.0871241	0	0.00385505	0.00462606	0.0531997	0.748651	0	0.0956052	Pigs
SRR1958288	0.0123362	0.0107941	0	0	0.00385505	0.0169622	0.955281	0	0.00077101	Pigs
SRR1958317	0.074017	0.187355	0.0624518	0.165767	0.16037	0.143408	0.0493446	0.079414	0.077872	Cattle
SRR1958388	0.0161912	0	0	0.00154202	0.186584	0.00385505	0.717039	0	0.074788	Pigs
SRR1958399	0.00385505	0.0639938	0	0.00077101	0.00077101	0.00925212	0.920586	0	0.00077101	Pigs
SRR1958467	0.0701619	0.126446	0.00154202	0.143408	0.0231303	0.330763	0.202005	0.0285274	0.074017	OtherMammals
SRR1958609	0.0940632	0.0917502	0	0	0	0.237471	0.572089	0	0.00462606	Pigs
SRR1958629	0.00385505	0.0585968	0	0.00077101	0.00231303	0.409406	0.493446	0	0.0316114	Pigs
SRR1958639	0.0239013	0.0223593	0	0.00231303	0.0285274	0.077872	0.818813	0	0.0262143	Pigs
SRR1959248	0.00077101	0.16808	0	0	0	0	0.825752	0	0.00539707	Pigs
SRR1959318	0.00462606	0.186584	0	0.0185042	0.00077101	0.161912	0.616037	0.00462606	0.00693909	Pigs
SRR1959429	0.0585968	0.079414	0.166538	0.074017	0.0478026	0.120278	0.0115651	0.0316114	0.410177	Turkey
SRR1959467	0.00154202	0.0963762	0	0	0	0.370085	0.527371	0	0.00462606	Pigs
SRR1959478	0.0424056	0.262143	0.00077101	0.22128	0.00385505	0.257517	0.159599	0.0169622	0.0354665	Cattle
SRR1959727	0.00077101	0.579029	0	0	0	0.112567	0.300694	0	0.00693909	Cattle
SRR1960040	0	0	0	0	0	0.0146492	0.985351	0	0	Pigs
SRR1960041	0.0408635	0.266769	0.0077101	0.0539707	0.077101	0.375482	0.0215883	0.131843	0.0246723	OtherMammals
SRR1960058	0.103315	0.182729	0	0	0	0	0.713955	0	0	Pigs
SRR1960180	0	0.0932922	0	0	0	0.270625	0.631457	0	0.00462606	Pigs
SRR1960220	0.0231303	0.394757	0.00616808	0.0678489	0.0624518	0.154973	0.0192753	0.242868	0.0285274	Cattle
SRR1960310	0.0670779	0.00616808	0	0	0.11488	0.073246	0.729375	0	0.00925212	Pigs
SRR1960311	0	0.074017	0	0.00077101	0	0.00154202	0.922899	0	0.00077101	Pigs
SRR1960321	0.116423	0.0115651	0	0	0.0963762	0.0539707	0.693138	0	0.0285274	Pigs
SRR1960381	0.0516577	0.107941	0.113338	0.0817271	0.0339244	0.169622	0.0323824	0.0485736	0.360833	Turkey
SRR1961508	0	0	0	0	0	0	1	0	0	Pigs
SRR1961771	0.214341	0.0986893	0.0254433	0.155744	0.0616808	0.25212	0.0609098	0.0223593	0.108712	OtherMammals
SRR1963070	0.0100231	0.00385505	0	0.00077101	0.00077101	0.345412	0.619121	0	0.0200463	Pigs
SRR1963091	0.00077101	0.0948342	0	0	0	0.239013	0.660756	0	0.00462606	Pigs
SRR1963111	0.101002	0.194295	0.0077101	0.167309	0.0647648	0.225135	0.079414	0.0624518	0.0979183	OtherMammals
SRR1963221	0.07633	0.229761	0.00308404	0.0578258	0.0424056	0.451041	0.0385505	0.0855821	0.0154202	OtherMammals
SRR1963250	0.131843	0	0	0	0	0	0.868157	0	0	Pigs
SRR1963291	0	0	0	0	0	0	1	0	0	Pigs
SRR1963318	0.300694	0.151889	0.00077101	0.0269854	0.0300694	0.327679	0.0917502	0.0346955	0.0354665	OtherMammals
SRR1963330	0.080185	0.184271	0	0	0	0.325366	0.403238	0	0.00693909	Pigs
SRR1963331	0.0331534	0.080185	0.00077101	0.0539707	0.0231303	0.660756	0.0940632	0.0100231	0.0439476	OtherMammals
SRR1963341	0.0254433	0.00616808	0	0	0.0138782	0.00848111	0.942945	0	0.00308404	Pigs
SRR1963360	0.0354665	0.0146492	0	0.00231303	0.0077101	0.0462606	0.890517	0	0.00308404	Pigs
SRR1963370	0.0539707	0.0855821	0.188126	0.079414	0.0493446	0.126446	0.0154202	0.0300694	0.371627	Turkey
SRR1963378	0.0239013	0.379337	0	0.181187	0.0131072	0.235158	0.141866	0.00385505	0.0215883	Cattle
SRR1963451	0.198921	0.148034	0.00539707	0.16037	0.0878951	0.271396	0.0138782	0.0855821	0.0285274	OtherMammals
SRR1963461	0.00231303	0.00077101	0	0.00231303	0.192753	0.0131072	0.68697	0	0.101773	Pigs
SRR1963471	0.0562837	0.135698	0.0169622	0.191981	0.184271	0.266769	0.0185042	0.077101	0.0524287	OtherMammals
SRR1963491	0.0115651	0.00308404	0	0	0	0.0639938	0.899769	0.00077101	0.0208173	Pigs
SRR1965071	0.0524287	0.19121	0.0146492	0.148034	0.153431	0.282961	0.0300694	0.074017	0.0531997	OtherMammals
SRR1965201	0.00539707	0.0123362	0	0.00077101	0.00462606	0.00848111	0.968389	0	0	Pigs
SRR1965276	0.0362375	0.242868	0	0.215112	0.0277564	0.170393	0.214341	0.0300694	0.0632228	Cattle
SRR1965280	0.470316	0.0562837	0.00308404	0.212028	0.0146492	0.173477	0.00848111	0.0262143	0.0354665	Broilers
SRR1965328	0.0146492	0.0570547	0	0.00154202	0.154973	0.341557	0.349268	0	0.0809561	Pigs
SRR1965421	0.00385505	0	0	0	0	0.00385505	0.989977	0	0.00231303	Pigs
SRR1965720	0.00925212	0.0601388	0	0.00077101	0.120278	0.0709329	0.730917	0	0.0077101	Pigs
SRR1965778	0.0531997	0.25212	0.00693909	0.151118	0.0663069	0.253662	0.0246723	0.0817271	0.110254	OtherMammals
SRR1965816	0.0693909	0	0	0	0.00077101	0.0146492	0.914418	0	0.00077101	Pigs
SRR1965820	0.00077101	0.0462606	0	0	0	0.00693909	0.946029	0	0	Pigs
SRR1965836	0.120278	0.0123362	0	0.00077101	0.101773	0.0663069	0.683115	0	0.0154202	Pigs
SRR1965858	0.0439476	0	0	0	0.00308404	0.0370085	0.875867	0	0.0400925	Pigs
SRR1965928	0	0.0169622	0	0	0	0.00231303	0.980725	0	0	Pigs
SRR1965996	0.00077101	0	0	0	0	0.00154202	0.996916	0	0.00077101	Pigs
SRR1966150	0.00231303	0.0107941	0	0.00077101	0.00462606	0.0146492	0.966847	0	0	Pigs
SRR1966170	0.00077101	0	0	0	0	0	0.999229	0	0	Pigs
SRR1966196	0	0.00154202	0	0	0	0.00077101	0.997687	0	0	Pigs
SRR1966230	0.0208173	0.278335	0.00077101	0.178874	0.0131072	0.292984	0.169622	0.00693909	0.0385505	OtherMammals
SRR1966366	0.0161912	0	0	0	0	0.00385505	0.959907	0	0.0200463	Pigs
SRR1966410	0.235158	0.0971473	0.0115651	0.131072	0.174248	0.193524	0.0439476	0.0570547	0.0562837	Broilers
SRR1966416	0.00154202	0.0647648	0	0.00231303	0.120278	0.00154202	0.797224	0	0.0123362	Pigs
SRR1966450	0.180416	0.124904	0	0	0.113338	0.156515	0.414032	0	0.0107941	Pigs
SRR1966820	0.0624518	0.0385505	0	0	0	0.501157	0.387818	0	0.0100231	OtherMammals
SRR1967130	0.418658	0.103315	0.00308404	0.180416	0.0285274	0.178874	0.00848111	0.0331534	0.0454896	Broilers
SRR1967196	0.00077101	0.0971473	0	0	0	0.242868	0.653045	0	0.00616808	Pigs
SRR1967386	0.00077101	0.00154202	0	0	0.00077101	0.00539707	0.868928	0.122591	0	Pigs
SRR1967447	0.0254433	0.0963762	0.0115651	0.0724749	0.138011	0.466461	0.0208173	0.118736	0.0501156	OtherMammals
SRR1967527	0.0678489	0.138011	0.00154202	0.0231303	0.0107941	0.0377795	0.582113	0.0439476	0.0948342	Pigs
SRR1967566	0.181187	0.077101	0	0	0	0.203547	0.535081	0	0.00308404	Pigs
SRR1967627	0.0107941	0	0	0	0	0.00693909	0.982267	0	0	Pigs
SRR1967710	0.0408635	0.200463	0	0.0516577	0.0223593	0.345412	0.279877	0.0385505	0.0208173	OtherMammals
SRR1967810	0	0.181958	0	0.00231303	0	0.00462606	0.811103	0	0	Pigs
SRR1967936	0.00077101	0	0	0	0	0.101773	0.897456	0	0	Pigs
SRR1968057	0.0077101	0.0185042	0	0.00308404	0.195837	0.0493446	0.652274	0	0.073246	Pigs
SRR1968140	0.00077101	0.22899	0	0	0.00231303	0.318427	0.417116	0	0.0323824	Pigs
SRR1968340	0.0932922	0.00077101	0	0	0.00925212	0.00693909	0.859676	0	0.0300694	Pigs
SRR1968347	0	0.00154202	0	0	0.00077101	0.00616808	0.990748	0	0.00077101	Pigs
SRR1968376	0	0.00077101	0	0.00231303	0.216654	0.0169622	0.680031	0	0.0832691	Pigs
SRR1968387	0.078643	0.147263	0	0.00385505	0.00308404	0.242868	0.51118	0.00077101	0.0123362	Pigs
SRR1968397	0.0285274	0.0393215	0	0.00385505	0.0107941	0.0192753	0.835775	0.00154202	0.0609098	Pigs
SRR1968450	0.0439476	0.195837	0	0	0.0192753	0.0161912	0.71781	0	0.00693909	Pigs
SRR1968460	0.132614	0	0	0	0	0	0.867386	0	0	Pigs
SRR1968597	0.00231303	0.00848111	0	0	0	0	0.989206	0	0	Pigs
SRR1968647	0.00385505	0.077872	0	0.00308404	0.00154202	0.07633	0.830378	0	0.00693909	Pigs
SRR1968676	0.00231303	0.13724	0	0.00077101	0	0.279106	0.575944	0	0.00462606	Pigs
SRR1968717	0.00077101	0.00385505	0	0	0	0.110254	0.884348	0	0.00077101	Pigs
SRR1968820	0.0439476	0.203547	0.0485736	0.104086	0.277564	0.139553	0.0239013	0.108712	0.0501156	Layers
SRR1968876	0.00539707	0.0932922	0	0.00154202	0.00539707	0.0107941	0.882806	0	0.00077101	Pigs
SRR1968877	0.00077101	0.0956052	0	0	0	0.380108	0.518119	0	0.00539707	Pigs
SRR1968886	0	0	0	0	0	0	1	0	0	Pigs
SRR1968916	0.12182	0.0146492	0.00308404	0.0107941	0.00925212	0.0169622	0.808018	0.0123362	0.00308404	Pigs
SRR1968936	0.169622	0.0824981	0	0.00154202	0	0.203547	0.538165	0	0.00462606	Pigs
SRR1968940	0.173477	0.00154202	0	0	0	0.00462606	0.820355	0	0	Pigs
SRR1968960	0.0956052	0.00154202	0	0.00077101	0.00077101	0.307633	0.57286	0	0.0208173	Pigs
SRR1968966	0.0601388	0.222051	0.0131072	0.20586	0.0925212	0.147263	0.0478026	0.110254	0.101002	Cattle
SRR1969167	0.250578	0.00385505	0	0	0	0.0601388	0.684657	0	0.00077101	Pigs
SRR1969180	0.0077101	0.00231303	0	0	0.00231303	0.0146492	0.966847	0	0.00616808	Pigs
SRR1969237	0.0300694	0.0655359	0	0.00308404	0.121049	0.0177332	0.728604	0	0.0339244	Pigs
SRR1969270	0.0154202	0.0107941	0	0	0.00462606	0.00848111	0.960678	0	0	Pigs
SRR1969297	0.00848111	0.0709329	0.00077101	0.00308404	0.101002	0.357749	0.44256	0	0.0154202	Pigs
SRR1969387	0.0470316	0.289129	0.00539707	0.157286	0.0632228	0.182729	0.0547417	0.106399	0.0940632	Cattle
SRR1969440	0.0231303	0.00385505	0	0.00539707	0.00308404	0.0393215	0.925212	0	0	Pigs
SRR1969456	0.00693909	0.0169622	0	0.00077101	0	0.0231303	0.942174	0	0.0100231	Pigs
SRR1969476	0.0077101	0.0855821	0	0.00077101	0.111796	0.260601	0.508867	0	0.0246723	Pigs
SRR1969497	0.0131072	0.00077101	0	0.00231303	0.077872	0.00848111	0.861218	0	0.0362375	Pigs
SRR1969536	0.0925212	0.20586	0.0138782	0.173477	0.0871241	0.177332	0.0346955	0.104857	0.110254	Cattle
SRR1969560	0.0663069	0.154973	0.0146492	0.169622	0.243639	0.193524	0.0447186	0.0817271	0.0308404	Layers
SRR1969770	0.00154202	0.00462606	0	0	0	0.145721	0.848111	0	0	Pigs
SRR1969817	0.106399	0.195837	0.0131072	0.210486	0.0894372	0.202776	0.0154202	0.0809561	0.0855821	Game
SRR1969857	0.0416345	0.128759	0.0161912	0.162683	0.115652	0.336931	0.0277564	0.080185	0.0902082	OtherMammals
SRR1969860	0.077872	0.148805	0.0077101	0.0701619	0.104086	0.393215	0.0200463	0.12953	0.0485736	OtherMammals
SRR1969910	0.00308404	0	0	0	0.00385505	0.00154202	0.93909	0	0.0524287	Pigs
SRR1969977	0.0115651	0.00231303	0	0.00077101	0.12953	0.075559	0.761758	0	0.0185042	Pigs
SRR3284829	0.0362375	0.122591	0	0.0123362	0.00154202	0.111796	0.705474	0.00077101	0.00925212	Pigs
SRR3285359	0.0377795	0.173477	0.0154202	0.158057	0.19121	0.193524	0.0200463	0.0717039	0.138782	OtherMammals
SRR3285379	0.310717	0.177332	0	0.00231303	0	0.151118	0.353894	0.00308404	0.00154202	Pigs
SRR3285399	0.0439476	0.318427	0.0262143	0.154973	0.080185	0.153431	0.0146492	0.0948342	0.113338	Cattle
SRR3285489	0.27448	0.210486	0	0.00231303	0	0.246723	0.259059	0.00308404	0.00385505	Broilers
SRR3285499	0.00693909	0.127217	0	0.00077101	0.101002	0.29761	0.447186	0.00231303	0.0169622	Pigs
SRR3286599	0.0077101	0.0077101	0	0	0.00385505	0.0262143	0.942945	0	0.0115651	Pigs
SRR3286699	0.0624518	0.0686199	0	0.00231303	0.0107941	0.0185042	0.823439	0	0.0138782	Pigs
SRR3286709	0.0647648	0.00231303	0	0	0	0.00925212	0.92367	0	0	Pigs
SRR3286729	0	0.0555127	0	0.00077101	0.00077101	0.476484	0.388589	0	0.077872	OtherMammals
SRR3286779	0.0408635	0.299923	0	0.0377795	0.00077101	0.377024	0.218196	0.0123362	0.0131072	OtherMammals
SRR3286819	0.258288	0.111796	0.0223593	0.101002	0.0416345	0.232845	0.0693909	0.0277564	0.134927	Broilers
SRR3286899	0.0138782	0.00154202	0	0	0.00616808	0.0077101	0.968389	0	0.00231303	Pigs
SRR3321718	0.0562837	0.127988	0.0501156	0.0647648	0.306091	0.208173	0.0177332	0.116423	0.0524287	Layers
SRR3321719	0	0.074017	0	0.00077101	0	0.00154202	0.92367	0	0	Pigs
SRR3321731	0	0.0809561	0	0.00077101	0	0.00231303	0.91596	0	0	Pigs
SRR3321732	0.00616808	0.0624518	0	0.00077101	0.105628	0.0501156	0.762529	0	0.0123362	Pigs
SRR3321799	0.0431766	0.19815	0.0254433	0.271396	0.124904	0.171164	0.0185042	0.0485736	0.0986893	Game
SRR3321801	0.00385505	0.136469	0	0.00077101	0	0.276022	0.576716	0	0.00616808	Pigs
SRR3321802	0.0932922	0.202005	0.07633	0.219738	0.110254	0.111796	0.0154202	0.0894372	0.0817271	Game
SRR3321807	0.00308404	0.268311	0	0.0339244	0	0.00154202	0.680802	0	0.0123362	Pigs
SRR3321849	0.0185042	0.0840401	0	0	0	0.354665	0.537394	0	0.00539707	Pigs
SRR3321854	0	0.00154202	0	0	0	0.00693909	0.991519	0	0	Pigs
SRR3321855	0.00616808	0.272938	0	0.00308404	0	0.261372	0.451041	0.00077101	0.00462606	Pigs
SRR3321856	0	0.00154202	0	0	0	0.00231303	0.996145	0	0	Pigs
SRR3321870	0.143408	0.0817271	0	0	0	0.20586	0.564379	0	0.00462606	Pigs
SRR3321880	0.0447186	0.171935	0.00848111	0.078643	0.218967	0.344641	0.0107941	0.0809561	0.0408635	OtherMammals
SRR3321881	0.0408635	0.243639	0	0.0485736	0.00693909	0.370085	0.227448	0.0354665	0.0269854	OtherMammals
SRR3321891	0.0470316	0.279877	0	0.0601388	0.00462606	0.285274	0.27448	0.0208173	0.0277564	OtherMammals
SRR3321892	0.00308404	0.22899	0	0.00693909	0	0.209715	0.548188	0.00077101	0.00231303	Pigs
SRR3321902	0.0478026	0.199692	0.00462606	0.131843	0.0316114	0.283732	0.147263	0.0331534	0.120278	OtherMammals
SRR3321903	0.138011	0.0848111	0	0.00154202	0.0647648	0.468003	0.175019	0.0470316	0.0208173	OtherMammals
SRR3321997	0	0.245952	0	0.00385505	0	0.278335	0.468003	0	0.00385505	Pigs
SRR3322003	0.077872	0.0855821	0	0.00231303	0	0.394757	0.419429	0.0161912	0.00385505	Pigs
SRR3322022	0	0	0	0	0	0.00616808	0.983038	0	0.0107941	Pigs
SRR3322025	0.00308404	0.180416	0.00077101	0.0362375	0.00154202	0.25983	0.498843	0.00077101	0.0185042	Pigs
SRR3322091	0.157286	0.0354665	0.00077101	0.00077101	0.077101	0.372398	0.283732	0.0508867	0.0215883	OtherMammals
SRR3322092	0.0508867	0.171164	0.0886661	0.141866	0.191981	0.151889	0.0408635	0.0570547	0.105628	Layers
SRR3322093	0.273709	0.202776	0	0.00308404	0	0.245181	0.268311	0.00308404	0.00385505	Broilers
SRR3322094	0.00077101	0.0956052	0	0.00077101	0	0.00154202	0.901311	0	0	Pigs
SRR3322096	0.172706	0.0655359	0	0.00077101	0	0.0616808	0.699306	0	0	Pigs
SRR3322098	0.0555127	0.172706	0.0393215	0.0686199	0.19121	0.319969	0.0131072	0.104086	0.0354665	OtherMammals
SRR3322099	0.154973	0.204318	0.00616808	0.134156	0.074017	0.330763	0.0115651	0.0585968	0.0254433	OtherMammals
SRR3322108	0.00077101	0	0	0	0	0.101773	0.897456	0	0	Pigs
SRR3322109	0.124904	0	0	0	0	0.0601388	0.814958	0	0	Pigs
SRR3322110	0.141095	0.130301	0	0.00154202	0.0439476	0.198921	0.466461	0	0.0177332	Pigs
SRR3322111	0.0562837	0.257517	0	0.00077101	0	0.182729	0.499614	0	0.00308404	Pigs
SRR3322112	0.0393215	0.293755	0.0146492	0.174248	0.0932922	0.185042	0.0177332	0.0840401	0.0979183	Cattle
SRR3322115	0.182729	0.309946	0.00539707	0.0824981	0.0539707	0.135698	0.135698	0.0277564	0.0663069	Cattle
SRR3322122	0.00462606	0	0	0	0.00385505	0.00231303	0.946029	0	0.0431766	Pigs
SRR3322123	0	0.158828	0	0.00077101	0	0.292213	0.541249	0	0.00693909	Pigs
SRR3322136	0.173477	0.0663069	0	0.00077101	0	0.00154202	0.757903	0	0	Pigs
SRR3322137	0.00539707	0.171935	0	0.0400925	0.00077101	0.00077101	0.767926	0	0.0131072	Pigs
SRR3322138	0.0855821	0.155744	0.0100231	0.138011	0.125675	0.257517	0.0208173	0.151889	0.0547417	OtherMammals
SRR3322147	0.0331534	0.259059	0.00077101	0.231303	0.0239013	0.304549	0.0956052	0.0231303	0.0285274	OtherMammals
SRR3322148	0.00077101	0.0709329	0	0.00077101	0	0.101002	0.826523	0	0	Pigs
SRR3322160	0	0.0963762	0	0	0	0.240555	0.658443	0	0.00462606	Pigs
SRR3322163	0.07633	0.151118	0.00616808	0.2899	0.0501156	0.313801	0.0100231	0.0547417	0.0478026	OtherMammals
SRR3322203	0.00308404	0.111025	0	0.0377795	0.00077101	0.00154202	0.83192	0	0.0138782	Pigs
SRR3322211	0	0.073246	0	0.00077101	0	0.00154202	0.924441	0	0	Pigs
SRR3322212	0.133385	0.0917502	0	0.00077101	0.195066	0.286816	0.265998	0	0.0262143	OtherMammals
SRR3322226	0.0146492	0.20586	0	0.0131072	0.0077101	0.269854	0.464919	0.00077101	0.0231303	Pigs
SRR3322272	0.0878951	0.235158	0.0131072	0.245952	0.0994603	0.103315	0.0200463	0.113338	0.0817271	Game
SRR3322316	0.0400925	0.255204	0.00925212	0.205089	0.0925212	0.173477	0.0223593	0.119507	0.0824981	Cattle
SRR3322317	0.310717	0.177332	0	0.00231303	0	0.151118	0.353894	0.00308404	0.00154202	Pigs
SRR3322318	0.25212	0	0	0	0	0.0516577	0.695451	0	0.00077101	Pigs
SRR3322319	0.0285274	0.0724749	0	0.00077101	0	0.0963762	0.80185	0	0	Pigs
SRR3322320	0.0501156	0.148805	0.139553	0.0886661	0.111796	0.173477	0.0277564	0.103315	0.156515	OtherMammals
SRR3322321	0.00925212	0.0192753	0	0.00077101	0	0.075559	0.885891	0	0.00925212	Pigs
SRR3322329	0.250578	0.00077101	0	0	0.0223593	0.219738	0.430995	0	0.075559	Pigs
SRR3322333	0.0215883	0.373169	0	0.177332	0.00231303	0.201234	0.156515	0.00231303	0.0655359	Cattle
SRR3322341	0.00077101	0.516577	0	0.00385505	0	0.147263	0.329992	0	0.00154202	Cattle
SRR3322343	0.0161912	0.0824981	0.44256	0.0454896	0.0323824	0.180416	0	0.0323824	0.16808	Ducks
SRR3322345	0.0308404	0.122591	0.0154202	0.226677	0.139553	0.294526	0.0177332	0.118736	0.0339244	OtherMammals
SRR3322351	0.116423	0.00616808	0	0	0	0.0100231	0.804163	0.0624518	0.00077101	Pigs
SRR3322352	0.0354665	0.20586	0.00231303	0.212799	0.00539707	0.292984	0.180416	0.0562837	0.00848111	OtherMammals
SRR3322353	0.00462606	0.0177332	0	0.00077101	0.00385505	0.0146492	0.917502	0	0.0408635	Pigs
SRR3322354	0	0.157286	0	0.00077101	0	0.240555	0.596762	0	0.00462606	Pigs
SRR3322366	0.123362	0.00154202	0	0	0	0.0663069	0.80879	0	0	Pigs
SRR3322367	0.306091	0.178874	0	0.00231303	0	0.156515	0.351581	0.00308404	0.00154202	Pigs
SRR3322368	0.00925212	0.00616808	0	0.00231303	0.12182	0.075559	0.777178	0	0.0077101	Pigs
SRR3322369	0	0.158828	0	0.00077101	0	0.24441	0.591365	0	0.00462606	Pigs
SRR3322370	0.0339244	0.188897	0.00925212	0.108712	0.0154202	0.114109	0.303778	0.0686199	0.157286	Pigs
SRR3322379	0.0416345	0.157286	0.0138782	0.0724749	0.118736	0.407093	0.0215883	0.114109	0.0531997	OtherMammals
SRR3322380	0.0185042	0.302236	0.00077101	0.308404	0.0223593	0.226677	0.078643	0.00231303	0.0400925	Game
SRR3322394	0.00539707	0.0624518	0	0.00077101	0.00462606	0.0100231	0.915189	0	0.00154202	Pigs
SRR3322395	0.00231303	0.169622	0	0.00154202	0.00385505	0.24441	0.572089	0	0.00616808	Pigs
SRR3322401	0.0585968	0.0925212	0.167309	0.0717039	0.0393215	0.119507	0.0115651	0.0292984	0.410177	Turkey
SRR3322402	0	0.158828	0	0.00077101	0	0.240555	0.59522	0	0.00462606	Pigs
SRR3322404	0.270625	0.211257	0	0.00231303	0	0.251349	0.257517	0.00308404	0.00385505	Broilers
SRR3322406	0.0169622	0.307633	0.00077101	0.316114	0.0215883	0.197379	0.0948342	0.00308404	0.0416345	Game
SRR3322407	0	0.0717039	0	0.00077101	0	0.00077101	0.913647	0	0.0131072	Pigs
SRR3322408	0.0663069	0.0478026	0	0.00077101	0	0.4734	0.40478	0	0.00693909	OtherMammals
SRR3322409	0	0.073246	0	0.00616808	0	0.00154202	0.919044	0	0	Pigs
SRR3322418	0.101773	0.257517	0.00925212	0.218196	0.0917502	0.126446	0.0185042	0.0932922	0.0832691	Cattle
SRR3322420	0.0948342	0.0169622	0.00154202	0.0107941	0.00539707	0.232074	0.530455	0.00848111	0.0994603	Pigs
SRR3322589	0.00231303	0.141095	0	0.0107941	0.00154202	0.104086	0.735544	0	0.00462606	Pigs
SRR3322590	0.108712	0.0724749	0	0.00077101	0	0.0077101	0.810332	0	0	Pigs
SRR3322591	0	0.075559	0	0.00077101	0	0.00308404	0.920586	0	0	Pigs
SRR3322592	0.0323824	0.206631	0	0.288358	0.0100231	0.166538	0.269854	0.0185042	0.0077101	Game
SRR3322620	0	0.195837	0.00077101	0.00077101	0.00077101	0.440247	0.349268	0.0100231	0.00231303	OtherMammals
SRR3322621	0.0701619	0.0077101	0.00077101	0.00385505	0	0.0292984	0.827294	0.0570547	0.00385505	Pigs
SRR3322622	0.0254433	0.00539707	0	0.00154202	0.0292984	0.0670779	0.854279	0	0.0169622	Pigs
SRR3322628	0.074788	0.13724	0.0177332	0.291442	0.139553	0.162683	0.0161912	0.0863531	0.074017	Game
SRR3322629	0.0185042	0.119507	0.204318	0.0431766	0.0262143	0.124133	0.00616808	0.0316114	0.426369	Turkey
SRR3322643	0.00539707	0.0231303	0	0.00077101	0.00385505	0.100231	0.787972	0	0.078643	Pigs
SRR3322644	0.00308404	0.2367	0	0	0.00231303	0.073246	0.622976	0	0.0616808	Pigs
SRR3322645	0.0370085	0.253662	0.0077101	0.205089	0.0963762	0.170393	0.0254433	0.120278	0.0840401	Cattle
SRR3322653	0.0555127	0.0578258	0	0	0.0100231	0.368543	0.50347	0	0.00462606	Pigs
SRR3322654	0	0.073246	0	0.00077101	0	0.00154202	0.924441	0	0	Pigs
SRR3322655	0.0362375	0.0516577	0.00077101	0.0208173	0.00154202	0.287587	0.00616808	0.589823	0.00539707	Sheep
SRR3322656	0.132614	0	0	0	0	0	0.867386	0	0	Pigs
SRR3322666	0	0.158828	0	0.00077101	0	0.242097	0.593678	0	0.00462606	Pigs
SRR3322667	0.079414	0.157286	0.0107941	0.216654	0.0824981	0.185042	0.0239013	0.116423	0.127988	Game
SRR3322668	0.368543	0.150347	0.00077101	0.00154202	0.0555127	0.146492	0.272938	0.00308404	0.00077101	Broilers
SRR3322676	0	0.073246	0	0.00077101	0	0.00154202	0.924441	0	0	Pigs
SRR3322677	0.0115651	0.139553	0	0.0331534	0.101773	0.154973	0.527371	0	0.0316114	Pigs
SRR3322689	0	0.073246	0	0.00077101	0	0.00154202	0.924441	0	0	Pigs
SRR3322690	0.0215883	0.300694	0.00308404	0.0855821	0.00539707	0.145721	0.00848111	0.40478	0.0246723	Sheep
SRR3322698	0	0.0809561	0	0.00616808	0.0115651	0.0292984	0.844256	0.00616808	0.0215883	Pigs
SRR3322699	0.303778	0.125675	0	0.00077101	0	0.206631	0.356207	0	0.00693909	Pigs
SRR3322701	0.00462606	0.132614	0	0.0377795	0	0.0223593	0.790285	0	0.0123362	Pigs
SRR3322711	0.245181	0.149576	0.0231303	0.0994603	0.0393215	0.225906	0.0632228	0.0231303	0.131072	Broilers
SRR3322712	0.0547417	0.111796	0.375482	0.0655359	0.0254433	0.0555127	0.00385505	0.0316114	0.276022	Ducks
SRR3322721	0.080185	0.132614	0.0208173	0.293755	0.142637	0.16037	0.0177332	0.0855821	0.0663069	Game
SRR3322722	0.00539707	0.0555127	0	0.00077101	0.00462606	0.540478	0.38936	0	0.00385505	OtherMammals
SRR3322723	0.0632228	0.15266	0.00077101	0.0331534	0.00077101	0.0501156	0.638396	0.0447186	0.0161912	Pigs
SRR3322724	0	0.0948342	0	0	0	0.245952	0.654588	0	0.00462606	Pigs
SRR3322725	0.223593	0.26754	0	0.185813	0.00616808	0.127988	0.136469	0.0192753	0.0331534	Cattle
SRR3322734	0	0.0948342	0	0	0	0.239784	0.634541	0.0239013	0.00693909	Pigs
SRR3322735	0.00231303	0.078643	0	0.00077101	0	0.396299	0.516577	0	0.00539707	Pigs
SRR3322855	0.259059	0.192753	0	0.00385505	0	0.290671	0.24441	0.00462606	0.00462606	OtherMammals
SRR3322856	0.0508867	0.208944	0.0154202	0.178874	0.142637	0.262914	0.0215883	0.0663069	0.0524287	OtherMammals
SRR3322857	0	0.077872	0	0.00077101	0	0.0100231	0.852737	0.0585968	0	Pigs
SRR3322858	0.00077101	0.0370085	0	0.00077101	0	0.575173	0.316114	0	0.0701619	OtherMammals
SRR3322916	0.0817271	0.206631	0.0254433	0.0678489	0.175019	0.242097	0.0292984	0.117965	0.0539707	OtherMammals
SRR3322959	0.0077101	0.0585968	0	0.00077101	0.00231303	0.407864	0.489591	0	0.0331534	Pigs
SRR3322960	0.147263	0.119507	0.00077101	0.0107941	0.0424056	0.077872	0.589823	0.00925212	0.00231303	Pigs
SRR3322961	0.078643	0.151118	0.0077101	0.287587	0.0562837	0.309175	0.0100231	0.0539707	0.0454896	OtherMammals
SRR3322970	0.0570547	0.158828	0.0077101	0.079414	0.188126	0.360833	0.0192753	0.0863531	0.0424056	OtherMammals
SRR3322971	0.369314	0.0616808	0	0.00385505	0.0400925	0.00693909	0.514264	0	0.00385505	Pigs
SRR3322986	0	0.073246	0	0.00077101	0	0.0686199	0.857363	0	0	Pigs
SRR3322987	0.00462606	0.0616808	0	0.00077101	0	0.0077101	0.924441	0	0.00077101	Pigs
SRR3323007	0	0	0	0	0	0	1	0	0	Pigs
SRR3323008	0.0524287	0.00154202	0	0	0.00231303	0.0693909	0.843485	0	0.0308404	Pigs
SRR3323009	0.16808	0	0	0	0	0	0.83192	0	0	Pigs
SRR3323010	0.0616808	0.0416345	0	0	0	0.419429	0.461835	0	0.0154202	Pigs
SRR3323011	0.0277564	0.140324	0.00231303	0.108712	0.0439476	0.584426	0.0115651	0.0524287	0.0285274	OtherMammals
SRR3323015	0.077101	0.161912	0.0239013	0.214341	0.140324	0.176561	0.0185042	0.0824981	0.104857	Game
SRR3323016	0.150347	0.13724	0	0.00077101	0	0.208173	0.500386	0	0.00308404	Pigs
SRR3323017	0.00231303	0.0123362	0.00154202	0.0346955	0.00539707	0.0115651	0.926754	0.00231303	0.00308404	Pigs
SRR3323018	0.0478026	0.232845	0.0100231	0.19815	0.0686199	0.208944	0.0215883	0.0971473	0.11488	Cattle
SRR3323019	0.00462606	0.121049	0	0.00077101	0.108712	0.176561	0.572089	0	0.0161912	Pigs
SRR3323020	0	0.185813	0	0.00077101	0.0177332	0.178103	0.576716	0.0208173	0.0200463	Pigs
SRR3323033	0.0077101	0.0354665	0	0.00077101	0.00385505	0.0277564	0.914418	0	0.0100231	Pigs
SRR3323034	0.00077101	0.265998	0	0.00077101	0	0.200463	0.484194	0	0.0478026	Pigs
SRR3323043	0	0.0169622	0	0.00077101	0	0.0231303	0.949884	0	0.00925212	Pigs
SRR3323047	0.0601388	0.0416345	0	0	0	0.424827	0.459522	0	0.0138782	Pigs
SRR3323048	0.0400925	0.316885	0	0.0470316	0.0100231	0.352352	0.150347	0.0578258	0.0254433	OtherMammals
SRR3323059	0.234387	0.178874	0.0231303	0.135698	0.0454896	0.158828	0.0647648	0.0262143	0.132614	Broilers
SRR3323064	0.0107941	0.0701619	0	0.00077101	0	0.105628	0.811874	0	0.00077101	Pigs
SRR3323065	0.0855821	0.207402	0.00077101	0.00077101	0.00154202	0.311488	0.387818	0	0.00462606	Pigs

## Sheet: Table S4
Primary Source Class	Gene	Annotation	Gene Frequency In The Animal Isolate Dataset
Broilers	group_6812	hypothetical protein	cloud
Cattle	srlE_2	PTS system glucitol/sorbitol-specific EIIB component	soft core
Ducks	hypE	Carbamoyl dehydratase HypE	soft core
GameBirds	group_1728	hypothetical protein	shell
Layers	thi4	Thiamine thiazole synthase	soft core
OtherMammals	group_1461	hypothetical protein	shell
Pigs	kdgT_2	2-keto-3-deoxygluconate permease	shell
Sheep	ghxP	Guanine/hypoxanthine permease GhxP	soft core
Turkey	group_3160	hypothetical protein	cloud

## Sheet: Table S5
Accession Number	Broilers	Cattle	Ducks	GameBirds	Layers	OtherMammals	Pigs	Sheep	Turkey	Predicted Primary Source Class
ERR1540278	0.119592	0.0592837	0.00823094	0.0358965	0.0326233	0.112531	0.628879	0.00296358	9.55e-20	Pigs
ERR1540282	0.172331	0.0661676	0.0172522	0.0565031	0.0357234	0.122454	0.525163	0.00440569	1.17e-19	Pigs
ERR1540284	0.119592	0.0592837	0.00823094	0.0358965	0.0326233	0.112531	0.628879	0.00296358	9.55e-20	Pigs
ERR1540292	0.119592	0.0592837	0.00823094	0.0358965	0.0326233	0.112531	0.628879	0.00296358	9.55e-20	Pigs
ERR1540296	0.119592	0.0592837	0.00823094	0.0358965	0.0326233	0.112531	0.628879	0.00296358	9.55e-20	Pigs
ERR1540300	0.119592	0.0592837	0.00823094	0.0358965	0.0326233	0.112531	0.628879	0.00296358	9.55e-20	Pigs
ERR1540301	0.119592	0.0592837	0.00823094	0.0358965	0.0326233	0.112531	0.628879	0.00296358	9.55e-20	Pigs
ERR1540303	0.119592	0.0592837	0.00823094	0.0358965	0.0326233	0.112531	0.628879	0.00296358	9.55e-20	Pigs
ERR1540304	0.119592	0.0592837	0.00823094	0.0358965	0.0326233	0.112531	0.628879	0.00296358	9.55e-20	Pigs
ERR1540314	0.119592	0.0592837	0.00823094	0.0358965	0.0326233	0.112531	0.628879	0.00296358	9.55e-20	Pigs
ERR1540316	0.119592	0.0592837	0.00823094	0.0358965	0.0326233	0.112531	0.628879	0.00296358	9.55e-20	Pigs
ERR1540325	0.119592	0.0592837	0.00823094	0.0358965	0.0326233	0.112531	0.628879	0.00296358	9.55e-20	Pigs
ERR1540327	0.119592	0.0592837	0.00823094	0.0358965	0.0326233	0.112531	0.628879	0.00296358	9.55e-20	Pigs
ERR1540330	0.119592	0.0592837	0.00823094	0.0358965	0.0326233	0.112531	0.628879	0.00296358	9.55e-20	Pigs
ERR1540333	0.119592	0.0592837	0.00823094	0.0358965	0.0326233	0.112531	0.628879	0.00296358	9.55e-20	Pigs
ERR1540335	1.87e-27	4.18e-25	2.16e-24	1.11e-20	9.33e-13	7.18e-25	1	4.05e-31	1.07e-37	Pigs
ERR1540338	0.0273193	0.00760244	2.39e-18	0.0179892	5.98e-11	0.0359688	0.776933	0.0461177	0.0880699	Pigs
ERR1540340	0.172331	0.0661676	0.0172522	0.0565031	0.0357234	0.122454	0.525163	0.00440569	1.17e-19	Pigs
ERR1540341	0.119592	0.0592837	0.00823094	0.0358965	0.0326233	0.112531	0.628879	0.00296358	9.55e-20	Pigs
ERR1540349	0.172331	0.0661676	0.0172522	0.0565031	0.0357234	0.122454	0.525163	0.00440569	1.17e-19	Pigs
ERR1540350	0.172331	0.0661676	0.0172522	0.0565031	0.0357234	0.122454	0.525163	0.00440569	1.17e-19	Pigs
ERR1540353	0.0418664	0.00902401	5.34e-18	0.0301141	6.97e-11	0.0416261	0.689996	0.0729123	0.114461	Pigs
ERR1540354	0.119592	0.0592837	0.00823094	0.0358965	0.0326233	0.112531	0.628879	0.00296358	9.55e-20	Pigs
ERR1540357	0.119592	0.0592837	0.00823094	0.0358965	0.0326233	0.112531	0.628879	0.00296358	9.55e-20	Pigs
ERR1540359	1.87e-27	4.18e-25	2.16e-24	1.11e-20	9.33e-13	7.18e-25	1	4.05e-31	1.07e-37	Pigs
ERR1540360	0.119592	0.0592837	0.00823094	0.0358965	0.0326233	0.112531	0.628879	0.00296358	9.55e-20	Pigs
ERR1540365	0.119592	0.0592837	0.00823094	0.0358965	0.0326233	0.112531	0.628879	0.00296358	9.55e-20	Pigs
ERR1540366	0.119592	0.0592837	0.00823094	0.0358965	0.0326233	0.112531	0.628879	0.00296358	9.55e-20	Pigs
ERR1540373	0.119592	0.0592837	0.00823094	0.0358965	0.0326233	0.112531	0.628879	0.00296358	9.55e-20	Pigs
ERR1540386	0.119592	0.0592837	0.00823094	0.0358965	0.0326233	0.112531	0.628879	0.00296358	9.55e-20	Pigs
ERR1540387	0.172331	0.0661676	0.0172522	0.0565031	0.0357234	0.122454	0.525163	0.00440569	1.17e-19	Pigs
ERR1540388	0.172331	0.0661676	0.0172522	0.0565031	0.0357234	0.122454	0.525163	0.00440569	1.17e-19	Pigs
ERR1540390	0.134825	2.51e-13	7.37e-07	1.11e-11	5.89e-09	4.44e-14	0.865174	7.38e-10	4.53e-27	Pigs
ERR1540392	0.119592	0.0592837	0.00823094	0.0358965	0.0326233	0.112531	0.628879	0.00296358	9.55e-20	Pigs
ERR1540394	0.119592	0.0592837	0.00823094	0.0358965	0.0326233	0.112531	0.628879	0.00296358	9.55e-20	Pigs
ERR1540395	0.211918	3.06e-13	1.68e-06	1.91e-11	7.04e-09	5.27e-14	0.78808	1.2e-09	6.04e-27	Pigs
ERR1540397	0.119592	0.0592837	0.00823094	0.0358965	0.0326233	0.112531	0.628879	0.00296358	9.55e-20	Pigs
ERR1540400	3.82e-19	6.85e-15	1.31e-15	1.48e-16	0.0927926	1.64e-15	0.907207	1.35e-23	6.58e-19	Pigs
ERR1540402	0.172331	0.0661676	0.0172522	0.0565031	0.0357234	0.122454	0.525163	0.00440569	1.17e-19	Pigs
ERR1540405	0.119592	0.0592837	0.00823094	0.0358965	0.0326233	0.112531	0.628879	0.00296358	9.55e-20	Pigs
ERR1540407	0.172331	0.0661676	0.0172522	0.0565031	0.0357234	0.122454	0.525163	0.00440569	1.17e-19	Pigs
ERR1540408	0.119592	0.0592837	0.00823094	0.0358965	0.0326233	0.112531	0.628879	0.00296358	9.55e-20	Pigs
ERR1540409	0.172331	0.0661676	0.0172522	0.0565031	0.0357234	0.122454	0.525163	0.00440569	1.17e-19	Pigs
ERR1540410	0.119592	0.0592837	0.00823094	0.0358965	0.0326233	0.112531	0.628879	0.00296358	9.55e-20	Pigs
ERR1540411	0.134825	2.51e-13	7.37e-07	1.11e-11	5.89e-09	4.44e-14	0.865174	7.38e-10	4.53e-27	Pigs
ERR1540412	0.119592	0.0592837	0.00823094	0.0358965	0.0326233	0.112531	0.628879	0.00296358	9.55e-20	Pigs
ERR1540413	0.172331	0.0661676	0.0172522	0.0565031	0.0357234	0.122454	0.525163	0.00440569	1.17e-19	Pigs
ERR1540414	0.119592	0.0592837	0.00823094	0.0358965	0.0326233	0.112531	0.628879	0.00296358	9.55e-20	Pigs
ERR1540417	3.43e-17	0.189016	0.499942	1.77e-16	8.71e-13	0.138224	0.172819	2.47e-25	1.1e-19	Ducks
ERR1540418	0.172331	0.0661676	0.0172522	0.0565031	0.0357234	0.122454	0.525163	0.00440569	1.17e-19	Pigs
ERR1540419	0.119592	0.0592837	0.00823094	0.0358965	0.0326233	0.112531	0.628879	0.00296358	9.55e-20	Pigs
ERR1540421	0.119592	0.0592837	0.00823094	0.0358965	0.0326233	0.112531	0.628879	0.00296358	9.55e-20	Pigs
ERR1540422	3.82e-19	6.85e-15	1.31e-15	1.48e-16	0.0927926	1.64e-15	0.907207	1.35e-23	6.58e-19	Pigs
ERR1540423	0.119592	0.0592837	0.00823094	0.0358965	0.0326233	0.112531	0.628879	0.00296358	9.55e-20	Pigs
ERR1540424	0.172331	0.0661676	0.0172522	0.0565031	0.0357234	0.122454	0.525163	0.00440569	1.17e-19	Pigs
ERR1540426	0.119592	0.0592837	0.00823094	0.0358965	0.0326233	0.112531	0.628879	0.00296358	9.55e-20	Pigs
ERR1540428	0.172331	0.0661676	0.0172522	0.0565031	0.0357234	0.122454	0.525163	0.00440569	1.17e-19	Pigs
ERR1540429	0.119592	0.0592837	0.00823094	0.0358965	0.0326233	0.112531	0.628879	0.00296358	9.55e-20	Pigs
ERR1540430	0.172331	0.0661676	0.0172522	0.0565031	0.0357234	0.122454	0.525163	0.00440569	1.17e-19	Pigs
ERR1540433	0.119592	0.0592837	0.00823094	0.0358965	0.0326233	0.112531	0.628879	0.00296358	9.55e-20	Pigs
ERR1540434	0.119592	0.0592837	0.00823094	0.0358965	0.0326233	0.112531	0.628879	0.00296358	9.55e-20	Pigs
ERR1540437	0.119592	0.0592837	0.00823094	0.0358965	0.0326233	0.112531	0.628879	0.00296358	9.55e-20	Pigs
ERR1540440	0.0418664	0.00902401	5.34e-18	0.0301141	6.97e-11	0.0416261	0.689996	0.0729123	0.114461	Pigs
ERR1540441	0.119592	0.0592837	0.00823094	0.0358965	0.0326233	0.112531	0.628879	0.00296358	9.55e-20	Pigs
ERR1540442	0.119592	0.0592837	0.00823094	0.0358965	0.0326233	0.112531	0.628879	0.00296358	9.55e-20	Pigs
ERR1540444	0.172331	0.0661676	0.0172522	0.0565031	0.0357234	0.122454	0.525163	0.00440569	1.17e-19	Pigs
ERR1540447	0.119592	0.0592837	0.00823094	0.0358965	0.0326233	0.112531	0.628879	0.00296358	9.55e-20	Pigs
ERR1540451	0.119592	0.0592837	0.00823094	0.0358965	0.0326233	0.112531	0.628879	0.00296358	9.55e-20	Pigs
ERR1540452	0.119592	0.0592837	0.00823094	0.0358965	0.0326233	0.112531	0.628879	0.00296358	9.55e-20	Pigs
ERR1540453	0.172331	0.0661676	0.0172522	0.0565031	0.0357234	0.122454	0.525163	0.00440569	1.17e-19	Pigs
ERR1540454	0.172331	0.0661676	0.0172522	0.0565031	0.0357234	0.122454	0.525163	0.00440569	1.17e-19	Pigs
ERR1540457	0.119592	0.0592837	0.00823094	0.0358965	0.0326233	0.112531	0.628879	0.00296358	9.55e-20	Pigs
ERR1540458	0.172331	0.0661676	0.0172522	0.0565031	0.0357234	0.122454	0.525163	0.00440569	1.17e-19	Pigs
ERR1540459	0.172331	0.0661676	0.0172522	0.0565031	0.0357234	0.122454	0.525163	0.00440569	1.17e-19	Pigs
ERR1540461	0.119592	0.0592837	0.00823094	0.0358965	0.0326233	0.112531	0.628879	0.00296358	9.55e-20	Pigs
ERR1540462	3.82e-19	6.85e-15	1.31e-15	1.48e-16	0.0927926	1.64e-15	0.907207	1.35e-23	6.58e-19	Pigs
ERR1540463	0.172331	0.0661676	0.0172522	0.0565031	0.0357234	0.122454	0.525163	0.00440569	1.17e-19	Pigs
ERR1540464	0.172331	0.0661676	0.0172522	0.0565031	0.0357234	0.122454	0.525163	0.00440569	1.17e-19	Pigs
ERR1540465	0.172331	0.0661676	0.0172522	0.0565031	0.0357234	0.122454	0.525163	0.00440569	1.17e-19	Pigs
ERR1540466	0.172331	0.0661676	0.0172522	0.0565031	0.0357234	0.122454	0.525163	0.00440569	1.17e-19	Pigs
ERR1540467	0.119592	0.0592837	0.00823094	0.0358965	0.0326233	0.112531	0.628879	0.00296358	9.55e-20	Pigs
ERR1540470	0.119592	0.0592837	0.00823094	0.0358965	0.0326233	0.112531	0.628879	0.00296358	9.55e-20	Pigs
ERR1540471	0.172331	0.0661676	0.0172522	0.0565031	0.0357234	0.122454	0.525163	0.00440569	1.17e-19	Pigs
ERR1540474	0.172331	0.0661676	0.0172522	0.0565031	0.0357234	0.122454	0.525163	0.00440569	1.17e-19	Pigs
ERR1540476	0.119592	0.0592837	0.00823094	0.0358965	0.0326233	0.112531	0.628879	0.00296358	9.55e-20	Pigs
ERR1540477	0.134825	2.51e-13	7.37e-07	1.11e-11	5.89e-09	4.44e-14	0.865174	7.38e-10	4.53e-27	Pigs
ERR1540478	0.119592	0.0592837	0.00823094	0.0358965	0.0326233	0.112531	0.628879	0.00296358	9.55e-20	Pigs
ERR1540479	0.172331	0.0661676	0.0172522	0.0565031	0.0357234	0.122454	0.525163	0.00440569	1.17e-19	Pigs
ERR1540480	3.82e-19	6.85e-15	1.31e-15	1.48e-16	0.0927926	1.64e-15	0.907207	1.35e-23	6.58e-19	Pigs
ERR1540481	1.06e-18	0.102384	0.576816	0.144383	1.15e-18	0.0998184	0.0765989	3.67e-22	8.33e-25	Ducks
ERR1540482	0.172331	0.0661676	0.0172522	0.0565031	0.0357234	0.122454	0.525163	0.00440569	1.17e-19	Pigs
ERR1540483	0.134825	2.51e-13	7.37e-07	1.11e-11	5.89e-09	4.44e-14	0.865174	7.38e-10	4.53e-27	Pigs
ERR1540487	0.119592	0.0592837	0.00823094	0.0358965	0.0326233	0.112531	0.628879	0.00296358	9.55e-20	Pigs
ERR1540488	0.119592	0.0592837	0.00823094	0.0358965	0.0326233	0.112531	0.628879	0.00296358	9.55e-20	Pigs
ERR1540489	0.172331	0.0661676	0.0172522	0.0565031	0.0357234	0.122454	0.525163	0.00440569	1.17e-19	Pigs
ERR1540490	0.211918	3.06e-13	1.68e-06	1.91e-11	7.04e-09	5.27e-14	0.78808	1.2e-09	6.04e-27	Pigs
ERR1540491	0.172331	0.0661676	0.0172522	0.0565031	0.0357234	0.122454	0.525163	0.00440569	1.17e-19	Pigs
ERR1540492	0.172331	0.0661676	0.0172522	0.0565031	0.0357234	0.122454	0.525163	0.00440569	1.17e-19	Pigs
ERR1540493	0.119592	0.0592837	0.00823094	0.0358965	0.0326233	0.112531	0.628879	0.00296358	9.55e-20	Pigs
ERR1540494	0.119592	0.0592837	0.00823094	0.0358965	0.0326233	0.112531	0.628879	0.00296358	9.55e-20	Pigs
ERR1540496	0.119592	0.0592837	0.00823094	0.0358965	0.0326233	0.112531	0.628879	0.00296358	9.55e-20	Pigs
ERR1540499	0.119592	0.0592837	0.00823094	0.0358965	0.0326233	0.112531	0.628879	0.00296358	9.55e-20	Pigs
ERR1540500	0.119592	0.0592837	0.00823094	0.0358965	0.0326233	0.112531	0.628879	0.00296358	9.55e-20	Pigs
ERR1540503	0.119592	0.0592837	0.00823094	0.0358965	0.0326233	0.112531	0.628879	0.00296358	9.55e-20	Pigs
ERR1540505	0.119592	0.0592837	0.00823094	0.0358965	0.0326233	0.112531	0.628879	0.00296358	9.55e-20	Pigs
ERR1540506	0.119592	0.0592837	0.00823094	0.0358965	0.0326233	0.112531	0.628879	0.00296358	9.55e-20	Pigs
ERR1540507	0.119592	0.0592837	0.00823094	0.0358965	0.0326233	0.112531	0.628879	0.00296358	9.55e-20	Pigs
ERR1540508	0.119592	0.0592837	0.00823094	0.0358965	0.0326233	0.112531	0.628879	0.00296358	9.55e-20	Pigs
ERR1540511	0.134825	2.51e-13	7.37e-07	1.11e-11	5.89e-09	4.44e-14	0.865174	7.38e-10	4.53e-27	Pigs
ERR1540518	0.172331	0.0661676	0.0172522	0.0565031	0.0357234	0.122454	0.525163	0.00440569	1.17e-19	Pigs
ERR1540519	0.172331	0.0661676	0.0172522	0.0565031	0.0357234	0.122454	0.525163	0.00440569	1.17e-19	Pigs
ERR1540522	0.172331	0.0661676	0.0172522	0.0565031	0.0357234	0.122454	0.525163	0.00440569	1.17e-19	Pigs
ERR1540523	0.119592	0.0592837	0.00823094	0.0358965	0.0326233	0.112531	0.628879	0.00296358	9.55e-20	Pigs
ERR1540524	0.172331	0.0661676	0.0172522	0.0565031	0.0357234	0.122454	0.525163	0.00440569	1.17e-19	Pigs
ERR1540525	0.119592	0.0592837	0.00823094	0.0358965	0.0326233	0.112531	0.628879	0.00296358	9.55e-20	Pigs
ERR1540526	0.172331	0.0661676	0.0172522	0.0565031	0.0357234	0.122454	0.525163	0.00440569	1.17e-19	Pigs
ERR1540527	1.06e-18	0.102384	0.576816	0.144383	1.15e-18	0.0998184	0.0765989	3.67e-22	8.33e-25	Ducks
ERR1540529	0.119592	0.0592837	0.00823094	0.0358965	0.0326233	0.112531	0.628879	0.00296358	9.55e-20	Pigs
ERR1540530	0.172331	0.0661676	0.0172522	0.0565031	0.0357234	0.122454	0.525163	0.00440569	1.17e-19	Pigs
ERR1540532	2.26e-19	5.24e-15	5.34e-16	8.04e-17	0.0723585	1.29e-15	0.927642	7.76e-24	4.6e-19	Pigs
ERR1540533	0.119592	0.0592837	0.00823094	0.0358965	0.0326233	0.112531	0.628879	0.00296358	9.55e-20	Pigs
ERR1540535	3.22e-27	5.58e-25	5.43e-24	2.09e-20	1.22e-12	9.36e-25	1	7.21e-31	1.56e-37	Pigs
ERR1540536	3.82e-19	6.85e-15	1.31e-15	1.48e-16	0.0927926	1.64e-15	0.907207	1.35e-23	6.58e-19	Pigs
ERR1540537	0.172331	0.0661676	0.0172522	0.0565031	0.0357234	0.122454	0.525163	0.00440569	1.17e-19	Pigs
ERR1540539	0.172331	0.0661676	0.0172522	0.0565031	0.0357234	0.122454	0.525163	0.00440569	1.17e-19	Pigs
ERR1540540	0.119592	0.0592837	0.00823094	0.0358965	0.0326233	0.112531	0.628879	0.00296358	9.55e-20	Pigs
ERR1540543	0.172331	0.0661676	0.0172522	0.0565031	0.0357234	0.122454	0.525163	0.00440569	1.17e-19	Pigs
ERR1540544	3.82e-19	6.85e-15	1.31e-15	1.48e-16	0.0927926	1.64e-15	0.907207	1.35e-23	6.58e-19	Pigs
ERR1540545	0.172331	0.0661676	0.0172522	0.0565031	0.0357234	0.122454	0.525163	0.00440569	1.17e-19	Pigs
ERR1540546	0.0273193	0.00760244	2.39e-18	0.0179892	5.98e-11	0.0359688	0.776933	0.0461177	0.0880699	Pigs
ERR1540547	0.119592	0.0592837	0.00823094	0.0358965	0.0326233	0.112531	0.628879	0.00296358	9.55e-20	Pigs
ERR1540548	0.119592	0.0592837	0.00823094	0.0358965	0.0326233	0.112531	0.628879	0.00296358	9.55e-20	Pigs
ERR1540549	0.172331	0.0661676	0.0172522	0.0565031	0.0357234	0.122454	0.525163	0.00440569	1.17e-19	Pigs
ERR1540550	0.119592	0.0592837	0.00823094	0.0358965	0.0326233	0.112531	0.628879	0.00296358	9.55e-20	Pigs
ERR1540551	3.82e-19	6.85e-15	1.31e-15	1.48e-16	0.0927926	1.64e-15	0.907207	1.35e-23	6.58e-19	Pigs
ERR1540552	0.119592	0.0592837	0.00823094	0.0358965	0.0326233	0.112531	0.628879	0.00296358	9.55e-20	Pigs
ERR1540553	0.119592	0.0592837	0.00823094	0.0358965	0.0326233	0.112531	0.628879	0.00296358	9.55e-20	Pigs
ERR1540554	3.82e-19	6.85e-15	1.31e-15	1.48e-16	0.0927926	1.64e-15	0.907207	1.35e-23	6.58e-19	Pigs
ERR1540556	0.119592	0.0592837	0.00823094	0.0358965	0.0326233	0.112531	0.628879	0.00296358	9.55e-20	Pigs
ERR1540558	0.119592	0.0592837	0.00823094	0.0358965	0.0326233	0.112531	0.628879	0.00296358	9.55e-20	Pigs
ERR1540559	0.119592	0.0592837	0.00823094	0.0358965	0.0326233	0.112531	0.628879	0.00296358	9.55e-20	Pigs
SRR1958237	0.134825	2.51e-13	7.37e-07	1.11e-11	5.89e-09	4.44e-14	0.865174	7.38e-10	4.53e-27	Pigs
SRR1958247	0.119592	0.0592837	0.00823094	0.0358965	0.0326233	0.112531	0.628879	0.00296358	9.55e-20	Pigs
SRR1958288	0.0273193	0.00760244	2.39e-18	0.0179892	5.98e-11	0.0359688	0.776933	0.0461177	0.0880699	Pigs
SRR1958317	5.05e-20	5.09e-16	2.21e-31	4.3e-17	9.85e-11	3.04e-16	0.648648	1.22e-22	0.351352	Pigs
SRR1958388	0.172331	0.0661676	0.0172522	0.0565031	0.0357234	0.122454	0.525163	0.00440569	1.17e-19	Pigs
SRR1958399	0.0273193	0.00760244	2.39e-18	0.0179892	5.98e-11	0.0359688	0.776933	0.0461177	0.0880699	Pigs
SRR1958467	0.0418664	0.00902401	5.34e-18	0.0301141	6.97e-11	0.0416261	0.689996	0.0729123	0.114461	Pigs
SRR1958609	0.0273193	0.00760244	2.39e-18	0.0179892	5.98e-11	0.0359688	0.776933	0.0461177	0.0880699	Pigs
SRR1958629	0.172331	0.0661676	0.0172522	0.0565031	0.0357234	0.122454	0.525163	0.00440569	1.17e-19	Pigs
SRR1958639	0.0273193	0.00760244	2.39e-18	0.0179892	5.98e-11	0.0359688	0.776933	0.0461177	0.0880699	Pigs
SRR1959248	0.0280078	2.93e-14	1.95e-22	5.07e-12	9.83e-18	1.29e-14	0.971992	1.04e-08	3.8e-09	Pigs
SRR1959318	0.119592	0.0592837	0.00823094	0.0358965	0.0326233	0.112531	0.628879	0.00296358	9.55e-20	Pigs
SRR1959429	5.95e-28	5.79e-26	1.28e-39	8.49e-21	1.82e-21	2.42e-25	1	9.08e-30	1.16e-19	Pigs
SRR1959467	0.0418664	0.00902401	5.34e-18	0.0301141	6.97e-11	0.0416261	0.689996	0.0729123	0.114461	Pigs
SRR1959478	0.172331	0.0661676	0.0172522	0.0565031	0.0357234	0.122454	0.525163	0.00440569	1.17e-19	Pigs
SRR1959727	0.172331	0.0661676	0.0172522	0.0565031	0.0357234	0.122454	0.525163	0.00440569	1.17e-19	Pigs
SRR1960040	0.172331	0.0661676	0.0172522	0.0565031	0.0357234	0.122454	0.525163	0.00440569	1.17e-19	Pigs
SRR1960041	3.82e-19	6.85e-15	1.31e-15	1.48e-16	0.0927926	1.64e-15	0.907207	1.35e-23	6.58e-19	Pigs
SRR1960058	3.7e-20	1.81e-27	8.81e-36	7.92e-27	1.52e-17	1.03e-28	1	1.91e-29	1.28e-08	Pigs
SRR1960180	0.172331	0.0661676	0.0172522	0.0565031	0.0357234	0.122454	0.525163	0.00440569	1.17e-19	Pigs
SRR1960220	3.29e-20	4.28e-16	9.89e-32	2.57e-17	8.45e-11	2.63e-16	0.729852	7.69e-23	0.270148	Pigs
SRR1960310	0.119592	0.0592837	0.00823094	0.0358965	0.0326233	0.112531	0.628879	0.00296358	9.55e-20	Pigs
SRR1960311	0.119592	0.0592837	0.00823094	0.0358965	0.0326233	0.112531	0.628879	0.00296358	9.55e-20	Pigs
SRR1960321	0.119592	0.0592837	0.00823094	0.0358965	0.0326233	0.112531	0.628879	0.00296358	9.55e-20	Pigs
SRR1960381	5.95e-28	5.79e-26	1.28e-39	8.49e-21	1.82e-21	2.42e-25	1	9.08e-30	1.16e-19	Pigs
SRR1961508	0.0273193	0.00760244	2.39e-18	0.0179892	5.98e-11	0.0359688	0.776933	0.0461177	0.0880699	Pigs
SRR1961771	0.0418664	0.00902401	5.34e-18	0.0301141	6.97e-11	0.0416261	0.689996	0.0729123	0.114461	Pigs
SRR1963070	0.0273193	0.00760244	2.39e-18	0.0179892	5.98e-11	0.0359688	0.776933	0.0461177	0.0880699	Pigs
SRR1963091	0.119592	0.0592837	0.00823094	0.0358965	0.0326233	0.112531	0.628879	0.00296358	9.55e-20	Pigs
SRR1963111	3.82e-19	6.85e-15	1.31e-15	1.48e-16	0.0927926	1.64e-15	0.907207	1.35e-23	6.58e-19	Pigs
SRR1963221	3.82e-19	6.85e-15	1.31e-15	1.48e-16	0.0927926	1.64e-15	0.907207	1.35e-23	6.58e-19	Pigs
SRR1963250	3.83e-16	1.91e-22	1.4e-18	1.08e-20	1.64e-20	4.74e-24	0.833326	3.18e-18	0.166674	Pigs
SRR1963291	0.0273193	0.00760244	2.39e-18	0.0179892	5.98e-11	0.0359688	0.776933	0.0461177	0.0880699	Pigs
SRR1963318	0.172331	0.0661676	0.0172522	0.0565031	0.0357234	0.122454	0.525163	0.00440569	1.17e-19	Pigs
SRR1963330	3.83e-16	1.91e-22	1.4e-18	1.08e-20	1.64e-20	4.74e-24	0.833326	3.18e-18	0.166674	Pigs
SRR1963331	0.172331	0.0661676	0.0172522	0.0565031	0.0357234	0.122454	0.525163	0.00440569	1.17e-19	Pigs
SRR1963341	0.0273193	0.00760244	2.39e-18	0.0179892	5.98e-11	0.0359688	0.776933	0.0461177	0.0880699	Pigs
SRR1963360	0.172331	0.0661676	0.0172522	0.0565031	0.0357234	0.122454	0.525163	0.00440569	1.17e-19	Pigs
SRR1963370	3.22e-27	5.58e-25	5.43e-24	2.09e-20	1.22e-12	9.36e-25	1	7.21e-31	1.56e-37	Pigs
SRR1963378	0.172331	0.0661676	0.0172522	0.0565031	0.0357234	0.122454	0.525163	0.00440569	1.17e-19	Pigs
SRR1963451	3.45e-19	2.32e-26	9.4e-20	3.68e-26	1.34e-08	5.2e-28	1	2.7e-30	2.5e-26	Pigs
SRR1963461	0.0273193	0.00760244	2.39e-18	0.0179892	5.98e-11	0.0359688	0.776933	0.0461177	0.0880699	Pigs
SRR1963471	3.82e-19	6.85e-15	1.31e-15	1.48e-16	0.0927926	1.64e-15	0.907207	1.35e-23	6.58e-19	Pigs
SRR1963491	0.119592	0.0592837	0.00823094	0.0358965	0.0326233	0.112531	0.628879	0.00296358	9.55e-20	Pigs
SRR1965071	3.82e-19	6.85e-15	1.31e-15	1.48e-16	0.0927926	1.64e-15	0.907207	1.35e-23	6.58e-19	Pigs
SRR1965201	0.0418664	0.00902401	5.34e-18	0.0301141	6.97e-11	0.0416261	0.689996	0.0729123	0.114461	Pigs
SRR1965276	0.0418664	0.00902401	5.34e-18	0.0301141	6.97e-11	0.0416261	0.689996	0.0729123	0.114461	Pigs
SRR1965280	1.15e-18	0.14286	0.42858	0.142852	1.64e-18	0.142856	0.142852	3.85e-22	1.06e-24	Ducks
SRR1965328	0.0273193	0.00760244	2.39e-18	0.0179892	5.98e-11	0.0359688	0.776933	0.0461177	0.0880699	Pigs
SRR1965421	0.0273193	0.00760244	2.39e-18	0.0179892	5.98e-11	0.0359688	0.776933	0.0461177	0.0880699	Pigs
SRR1965720	0.172331	0.0661676	0.0172522	0.0565031	0.0357234	0.122454	0.525163	0.00440569	1.17e-19	Pigs
SRR1965778	3.82e-19	6.85e-15	1.31e-15	1.48e-16	0.0927926	1.64e-15	0.907207	1.35e-23	6.58e-19	Pigs
SRR1965816	0.0273193	0.00760244	2.39e-18	0.0179892	5.98e-11	0.0359688	0.776933	0.0461177	0.0880699	Pigs
SRR1965820	0.119592	0.0592837	0.00823094	0.0358965	0.0326233	0.112531	0.628879	0.00296358	9.55e-20	Pigs
SRR1965836	0.0273193	0.00760244	2.39e-18	0.0179892	5.98e-11	0.0359688	0.776933	0.0461177	0.0880699	Pigs
SRR1965858	0.119592	0.0592837	0.00823094	0.0358965	0.0326233	0.112531	0.628879	0.00296358	9.55e-20	Pigs
SRR1965928	0.119592	0.0592837	0.00823094	0.0358965	0.0326233	0.112531	0.628879	0.00296358	9.55e-20	Pigs
SRR1965996	0.0273193	0.00760244	2.39e-18	0.0179892	5.98e-11	0.0359688	0.776933	0.0461177	0.0880699	Pigs
SRR1966150	0.172331	0.0661676	0.0172522	0.0565031	0.0357234	0.122454	0.525163	0.00440569	1.17e-19	Pigs
SRR1966170	0.119592	0.0592837	0.00823094	0.0358965	0.0326233	0.112531	0.628879	0.00296358	9.55e-20	Pigs
SRR1966196	0.172331	0.0661676	0.0172522	0.0565031	0.0357234	0.122454	0.525163	0.00440569	1.17e-19	Pigs
SRR1966230	0.0418664	0.00902401	5.34e-18	0.0301141	6.97e-11	0.0416261	0.689996	0.0729123	0.114461	Pigs
SRR1966366	0.119592	0.0592837	0.00823094	0.0358965	0.0326233	0.112531	0.628879	0.00296358	9.55e-20	Pigs
SRR1966410	5.05e-20	5.09e-16	2.21e-31	4.3e-17	9.85e-11	3.04e-16	0.648648	1.22e-22	0.351352	Pigs
SRR1966416	0.0273193	0.00760244	2.39e-18	0.0179892	5.98e-11	0.0359688	0.776933	0.0461177	0.0880699	Pigs
SRR1966450	0.0273193	0.00760244	2.39e-18	0.0179892	5.98e-11	0.0359688	0.776933	0.0461177	0.0880699	Pigs
SRR1966820	0.0273193	0.00760244	2.39e-18	0.0179892	5.98e-11	0.0359688	0.776933	0.0461177	0.0880699	Pigs
SRR1967130	1.15e-18	0.14286	0.42858	0.142852	1.64e-18	0.142856	0.142852	3.85e-22	1.06e-24	Ducks
SRR1967196	0.0418664	0.00902401	5.34e-18	0.0301141	6.97e-11	0.0416261	0.689996	0.0729123	0.114461	Pigs
SRR1967386	0.119592	0.0592837	0.00823094	0.0358965	0.0326233	0.112531	0.628879	0.00296358	9.55e-20	Pigs
SRR1967447	5.05e-20	5.09e-16	2.21e-31	4.3e-17	9.85e-11	3.04e-16	0.648648	1.22e-22	0.351352	Pigs
SRR1967527	3.29e-20	4.28e-16	9.89e-32	2.57e-17	8.45e-11	2.63e-16	0.729852	7.69e-23	0.270148	Pigs
SRR1967566	0.172331	0.0661676	0.0172522	0.0565031	0.0357234	0.122454	0.525163	0.00440569	1.17e-19	Pigs
SRR1967627	0.0273193	0.00760244	2.39e-18	0.0179892	5.98e-11	0.0359688	0.776933	0.0461177	0.0880699	Pigs
SRR1967710	0.172331	0.0661676	0.0172522	0.0565031	0.0357234	0.122454	0.525163	0.00440569	1.17e-19	Pigs
SRR1967810	0.0473668	3.83e-14	4.79e-22	9.37e-12	1.26e-17	1.65e-14	0.952633	1.82e-08	5.45e-09	Pigs
SRR1967936	0.119592	0.0592837	0.00823094	0.0358965	0.0326233	0.112531	0.628879	0.00296358	9.55e-20	Pigs
SRR1968057	0.0273193	0.00760244	2.39e-18	0.0179892	5.98e-11	0.0359688	0.776933	0.0461177	0.0880699	Pigs
SRR1968140	0.211918	3.06e-13	1.68e-06	1.91e-11	7.04e-09	5.27e-14	0.78808	1.2e-09	6.04e-27	Pigs
SRR1968340	0.0273193	0.00760244	2.39e-18	0.0179892	5.98e-11	0.0359688	0.776933	0.0461177	0.0880699	Pigs
SRR1968347	0.119592	0.0592837	0.00823094	0.0358965	0.0326233	0.112531	0.628879	0.00296358	9.55e-20	Pigs
SRR1968376	0.0273193	0.00760244	2.39e-18	0.0179892	5.98e-11	0.0359688	0.776933	0.0461177	0.0880699	Pigs
SRR1968387	0.0418664	0.00902401	5.34e-18	0.0301141	6.97e-11	0.0416261	0.689996	0.0729123	0.114461	Pigs
SRR1968397	0.0418664	0.00902401	5.34e-18	0.0301141	6.97e-11	0.0416261	0.689996	0.0729123	0.114461	Pigs
SRR1968450	0.172331	0.0661676	0.0172522	0.0565031	0.0357234	0.122454	0.525163	0.00440569	1.17e-19	Pigs
SRR1968460	0.172331	0.0661676	0.0172522	0.0565031	0.0357234	0.122454	0.525163	0.00440569	1.17e-19	Pigs
SRR1968597	0.119592	0.0592837	0.00823094	0.0358965	0.0326233	0.112531	0.628879	0.00296358	9.55e-20	Pigs
SRR1968647	0.119592	0.0592837	0.00823094	0.0358965	0.0326233	0.112531	0.628879	0.00296358	9.55e-20	Pigs
SRR1968676	0.0273193	0.00760244	2.39e-18	0.0179892	5.98e-11	0.0359688	0.776933	0.0461177	0.0880699	Pigs
SRR1968717	0.119592	0.0592837	0.00823094	0.0358965	0.0326233	0.112531	0.628879	0.00296358	9.55e-20	Pigs
SRR1968820	3.82e-19	6.85e-15	1.31e-15	1.48e-16	0.0927926	1.64e-15	0.907207	1.35e-23	6.58e-19	Pigs
SRR1968876	0.0418664	0.00902401	5.34e-18	0.0301141	6.97e-11	0.0416261	0.689996	0.0729123	0.114461	Pigs
SRR1968877	0.119592	0.0592837	0.00823094	0.0358965	0.0326233	0.112531	0.628879	0.00296358	9.55e-20	Pigs
SRR1968886	0.0418664	0.00902401	5.34e-18	0.0301141	6.97e-11	0.0416261	0.689996	0.0729123	0.114461	Pigs
SRR1968916	0.119592	0.0592837	0.00823094	0.0358965	0.0326233	0.112531	0.628879	0.00296358	9.55e-20	Pigs
SRR1968936	0.0273193	0.00760244	2.39e-18	0.0179892	5.98e-11	0.0359688	0.776933	0.0461177	0.0880699	Pigs
SRR1968940	0.172331	0.0661676	0.0172522	0.0565031	0.0357234	0.122454	0.525163	0.00440569	1.17e-19	Pigs
SRR1968960	0.119592	0.0592837	0.00823094	0.0358965	0.0326233	0.112531	0.628879	0.00296358	9.55e-20	Pigs
SRR1968966	5.05e-20	5.09e-16	2.21e-31	4.3e-17	9.85e-11	3.04e-16	0.648648	1.22e-22	0.351352	Pigs
SRR1969167	0.119592	0.0592837	0.00823094	0.0358965	0.0326233	0.112531	0.628879	0.00296358	9.55e-20	Pigs
SRR1969180	0.0273193	0.00760244	2.39e-18	0.0179892	5.98e-11	0.0359688	0.776933	0.0461177	0.0880699	Pigs
SRR1969237	0.119592	0.0592837	0.00823094	0.0358965	0.0326233	0.112531	0.628879	0.00296358	9.55e-20	Pigs
SRR1969270	0.172331	0.0661676	0.0172522	0.0565031	0.0357234	0.122454	0.525163	0.00440569	1.17e-19	Pigs
SRR1969297	2.26e-19	5.24e-15	5.34e-16	8.04e-17	0.0723585	1.29e-15	0.927642	7.76e-24	4.6e-19	Pigs
SRR1969387	3.82e-19	6.85e-15	1.31e-15	1.48e-16	0.0927926	1.64e-15	0.907207	1.35e-23	6.58e-19	Pigs
SRR1969440	0.119592	0.0592837	0.00823094	0.0358965	0.0326233	0.112531	0.628879	0.00296358	9.55e-20	Pigs
SRR1969456	0.119592	0.0592837	0.00823094	0.0358965	0.0326233	0.112531	0.628879	0.00296358	9.55e-20	Pigs
SRR1969476	0.0418664	0.00902401	5.34e-18	0.0301141	6.97e-11	0.0416261	0.689996	0.0729123	0.114461	Pigs
SRR1969497	0.172331	0.0661676	0.0172522	0.0565031	0.0357234	0.122454	0.525163	0.00440569	1.17e-19	Pigs
SRR1969536	5.05e-20	5.09e-16	2.21e-31	4.3e-17	9.85e-11	3.04e-16	0.648648	1.22e-22	0.351352	Pigs
SRR1969560	2.04e-17	0.0632426	3.79e-16	2.31e-16	4.17e-21	0.115274	0.557057	1e-23	0.264427	Pigs
SRR1969770	0.119592	0.0592837	0.00823094	0.0358965	0.0326233	0.112531	0.628879	0.00296358	9.55e-20	Pigs
SRR1969817	1.06e-18	0.102384	0.576816	0.144383	1.15e-18	0.0998184	0.0765989	3.67e-22	8.33e-25	Ducks
SRR1969857	3.29e-20	4.28e-16	9.89e-32	2.57e-17	8.45e-11	2.63e-16	0.729852	7.69e-23	0.270148	Pigs
SRR1969860	3.82e-19	6.85e-15	1.31e-15	1.48e-16	0.0927926	1.64e-15	0.907207	1.35e-23	6.58e-19	Pigs
SRR1969910	0.0273193	0.00760244	2.39e-18	0.0179892	5.98e-11	0.0359688	0.776933	0.0461177	0.0880699	Pigs
SRR1969977	0.119592	0.0592837	0.00823094	0.0358965	0.0326233	0.112531	0.628879	0.00296358	9.55e-20	Pigs
SRR3284829	0.119592	0.0592837	0.00823094	0.0358965	0.0326233	0.112531	0.628879	0.00296358	9.55e-20	Pigs
SRR3285359	5.05e-20	5.09e-16	2.21e-31	4.3e-17	9.85e-11	3.04e-16	0.648648	1.22e-22	0.351352	Pigs
SRR3285379	0.172331	0.0661676	0.0172522	0.0565031	0.0357234	0.122454	0.525163	0.00440569	1.17e-19	Pigs
SRR3285399	3.82e-19	6.85e-15	1.31e-15	1.48e-16	0.0927926	1.64e-15	0.907207	1.35e-23	6.58e-19	Pigs
SRR3285489	0.172331	0.0661676	0.0172522	0.0565031	0.0357234	0.122454	0.525163	0.00440569	1.17e-19	Pigs
SRR3285499	0.0418664	0.00902401	5.34e-18	0.0301141	6.97e-11	0.0416261	0.689996	0.0729123	0.114461	Pigs
SRR3286599	4.64e-10	9.66e-13	2.91e-26	5.59e-06	1.21e-21	3.12e-11	0.999994	5.12e-09	3.57e-20	Pigs
SRR3286699	0.172331	0.0661676	0.0172522	0.0565031	0.0357234	0.122454	0.525163	0.00440569	1.17e-19	Pigs
SRR3286709	0.172331	0.0661676	0.0172522	0.0565031	0.0357234	0.122454	0.525163	0.00440569	1.17e-19	Pigs
SRR3286729	0.172331	0.0661676	0.0172522	0.0565031	0.0357234	0.122454	0.525163	0.00440569	1.17e-19	Pigs
SRR3286779	0.172331	0.0661676	0.0172522	0.0565031	0.0357234	0.122454	0.525163	0.00440569	1.17e-19	Pigs
SRR3286819	0.0418664	0.00902401	5.34e-18	0.0301141	6.97e-11	0.0416261	0.689996	0.0729123	0.114461	Pigs
SRR3286899	0.172331	0.0661676	0.0172522	0.0565031	0.0357234	0.122454	0.525163	0.00440569	1.17e-19	Pigs
SRR3321718	3.82e-19	6.85e-15	1.31e-15	1.48e-16	0.0927926	1.64e-15	0.907207	1.35e-23	6.58e-19	Pigs
SRR3321719	0.0418664	0.00902401	5.34e-18	0.0301141	6.97e-11	0.0416261	0.689996	0.0729123	0.114461	Pigs
SRR3321731	0.119592	0.0592837	0.00823094	0.0358965	0.0326233	0.112531	0.628879	0.00296358	9.55e-20	Pigs
SRR3321732	0.172331	0.0661676	0.0172522	0.0565031	0.0357234	0.122454	0.525163	0.00440569	1.17e-19	Pigs
SRR3321799	3.82e-19	6.85e-15	1.31e-15	1.48e-16	0.0927926	1.64e-15	0.907207	1.35e-23	6.58e-19	Pigs
SRR3321801	0.119592	0.0592837	0.00823094	0.0358965	0.0326233	0.112531	0.628879	0.00296358	9.55e-20	Pigs
SRR3321802	2.26e-19	5.24e-15	5.34e-16	8.04e-17	0.0723585	1.29e-15	0.927642	7.76e-24	4.6e-19	Pigs
SRR3321807	0.134825	2.51e-13	7.37e-07	1.11e-11	5.89e-09	4.44e-14	0.865174	7.38e-10	4.53e-27	Pigs
SRR3321849	0.119592	0.0592837	0.00823094	0.0358965	0.0326233	0.112531	0.628879	0.00296358	9.55e-20	Pigs
SRR3321854	0.119592	0.0592837	0.00823094	0.0358965	0.0326233	0.112531	0.628879	0.00296358	9.55e-20	Pigs
SRR3321855	0.119592	0.0592837	0.00823094	0.0358965	0.0326233	0.112531	0.628879	0.00296358	9.55e-20	Pigs
SRR3321856	0.172331	0.0661676	0.0172522	0.0565031	0.0357234	0.122454	0.525163	0.00440569	1.17e-19	Pigs
SRR3321870	0.0273193	0.00760244	2.39e-18	0.0179892	5.98e-11	0.0359688	0.776933	0.0461177	0.0880699	Pigs
SRR3321880	3.21e-17	0.228285	0.321523	1.51e-16	1.07e-12	0.171225	0.278967	2.24e-25	1.21e-19	Ducks
SRR3321881	0.0418664	0.00902401	5.34e-18	0.0301141	6.97e-11	0.0416261	0.689996	0.0729123	0.114461	Pigs
SRR3321891	0.172331	0.0661676	0.0172522	0.0565031	0.0357234	0.122454	0.525163	0.00440569	1.17e-19	Pigs
SRR3321892	0.0280078	2.93e-14	1.95e-22	5.07e-12	9.83e-18	1.29e-14	0.971992	1.04e-08	3.8e-09	Pigs
SRR3321902	0.0418664	0.00902401	5.34e-18	0.0301141	6.97e-11	0.0416261	0.689996	0.0729123	0.114461	Pigs
SRR3321903	0.0418664	0.00902401	5.34e-18	0.0301141	6.97e-11	0.0416261	0.689996	0.0729123	0.114461	Pigs
SRR3321997	0.0273193	0.00760244	2.39e-18	0.0179892	5.98e-11	0.0359688	0.776933	0.0461177	0.0880699	Pigs
SRR3322003	0.119592	0.0592837	0.00823094	0.0358965	0.0326233	0.112531	0.628879	0.00296358	9.55e-20	Pigs
SRR3322022	0.119592	0.0592837	0.00823094	0.0358965	0.0326233	0.112531	0.628879	0.00296358	9.55e-20	Pigs
SRR3322025	0.172331	0.0661676	0.0172522	0.0565031	0.0357234	0.122454	0.525163	0.00440569	1.17e-19	Pigs
SRR3322091	0.172331	0.0661676	0.0172522	0.0565031	0.0357234	0.122454	0.525163	0.00440569	1.17e-19	Pigs
SRR3322092	5.05e-20	5.09e-16	2.21e-31	4.3e-17	9.85e-11	3.04e-16	0.648648	1.22e-22	0.351352	Pigs
SRR3322093	0.172331	0.0661676	0.0172522	0.0565031	0.0357234	0.122454	0.525163	0.00440569	1.17e-19	Pigs
SRR3322094	0.119592	0.0592837	0.00823094	0.0358965	0.0326233	0.112531	0.628879	0.00296358	9.55e-20	Pigs
SRR3322096	0.0273193	0.00760244	2.39e-18	0.0179892	5.98e-11	0.0359688	0.776933	0.0461177	0.0880699	Pigs
SRR3322098	3.82e-19	6.85e-15	1.31e-15	1.48e-16	0.0927926	1.64e-15	0.907207	1.35e-23	6.58e-19	Pigs
SRR3322099	5.2e-34	9.37e-36	9.51e-32	1.9e-35	1.98e-20	2.95e-38	0.511314	6.18e-39	0.488686	Pigs
SRR3322108	0.119592	0.0592837	0.00823094	0.0358965	0.0326233	0.112531	0.628879	0.00296358	9.55e-20	Pigs
SRR3322109	0.0273193	0.00760244	2.39e-18	0.0179892	5.98e-11	0.0359688	0.776933	0.0461177	0.0880699	Pigs
SRR3322110	0.119592	0.0592837	0.00823094	0.0358965	0.0326233	0.112531	0.628879	0.00296358	9.55e-20	Pigs
SRR3322111	0.0280078	2.93e-14	1.95e-22	5.07e-12	9.83e-18	1.29e-14	0.971992	1.04e-08	3.8e-09	Pigs
SRR3322112	3.82e-19	6.85e-15	1.31e-15	1.48e-16	0.0927926	1.64e-15	0.907207	1.35e-23	6.58e-19	Pigs
SRR3322115	0.172331	0.0661676	0.0172522	0.0565031	0.0357234	0.122454	0.525163	0.00440569	1.17e-19	Pigs
SRR3322122	0.0273193	0.00760244	2.39e-18	0.0179892	5.98e-11	0.0359688	0.776933	0.0461177	0.0880699	Pigs
SRR3322123	3.29e-20	4.28e-16	9.89e-32	2.57e-17	8.45e-11	2.63e-16	0.729852	7.69e-23	0.270148	Pigs
SRR3322136	0.0273193	0.00760244	2.39e-18	0.0179892	5.98e-11	0.0359688	0.776933	0.0461177	0.0880699	Pigs
SRR3322137	0.119592	0.0592837	0.00823094	0.0358965	0.0326233	0.112531	0.628879	0.00296358	9.55e-20	Pigs
SRR3322138	5.05e-20	5.09e-16	2.21e-31	4.3e-17	9.85e-11	3.04e-16	0.648648	1.22e-22	0.351352	Pigs
SRR3322147	0.0418664	0.00902401	5.34e-18	0.0301141	6.97e-11	0.0416261	0.689996	0.0729123	0.114461	Pigs
SRR3322148	0.119592	0.0592837	0.00823094	0.0358965	0.0326233	0.112531	0.628879	0.00296358	9.55e-20	Pigs
SRR3322160	0.0273193	0.00760244	2.39e-18	0.0179892	5.98e-11	0.0359688	0.776933	0.0461177	0.0880699	Pigs
SRR3322163	3.82e-19	6.85e-15	1.31e-15	1.48e-16	0.0927926	1.64e-15	0.907207	1.35e-23	6.58e-19	Pigs
SRR3322203	0.119592	0.0592837	0.00823094	0.0358965	0.0326233	0.112531	0.628879	0.00296358	9.55e-20	Pigs
SRR3322211	0.0273193	0.00760244	2.39e-18	0.0179892	5.98e-11	0.0359688	0.776933	0.0461177	0.0880699	Pigs
SRR3322212	0.172331	0.0661676	0.0172522	0.0565031	0.0357234	0.122454	0.525163	0.00440569	1.17e-19	Pigs
SRR3322226	0.119592	0.0592837	0.00823094	0.0358965	0.0326233	0.112531	0.628879	0.00296358	9.55e-20	Pigs
SRR3322272	3.82e-19	6.85e-15	1.31e-15	1.48e-16	0.0927926	1.64e-15	0.907207	1.35e-23	6.58e-19	Pigs
SRR3322316	6.38e-20	2.41e-27	2.21e-35	1.49e-26	1.99e-17	1.34e-28	1	3.4e-29	1.87e-08	Pigs
SRR3322317	0.172331	0.0661676	0.0172522	0.0565031	0.0357234	0.122454	0.525163	0.00440569	1.17e-19	Pigs
SRR3322318	0.119592	0.0592837	0.00823094	0.0358965	0.0326233	0.112531	0.628879	0.00296358	9.55e-20	Pigs
SRR3322319	0.119592	0.0592837	0.00823094	0.0358965	0.0326233	0.112531	0.628879	0.00296358	9.55e-20	Pigs
SRR3322320	1.87e-27	4.18e-25	2.16e-24	1.11e-20	9.33e-13	7.18e-25	1	4.05e-31	1.07e-37	Pigs
SRR3322321	0.0418664	0.00902401	5.34e-18	0.0301141	6.97e-11	0.0416261	0.689996	0.0729123	0.114461	Pigs
SRR3322329	0.119592	0.0592837	0.00823094	0.0358965	0.0326233	0.112531	0.628879	0.00296358	9.55e-20	Pigs
SRR3322333	0.0418664	0.00902401	5.34e-18	0.0301141	6.97e-11	0.0416261	0.689996	0.0729123	0.114461	Pigs
SRR3322341	0.134825	2.51e-13	7.37e-07	1.11e-11	5.89e-09	4.44e-14	0.865174	7.38e-10	4.53e-27	Pigs
SRR3322343	3.45e-28	4.33e-26	5.09e-40	4.5e-21	1.39e-21	1.86e-25	1	5.1e-30	7.96e-20	Pigs
SRR3322345	5.05e-20	5.09e-16	2.21e-31	4.3e-17	9.85e-11	3.04e-16	0.648648	1.22e-22	0.351352	Pigs
SRR3322351	0.119592	0.0592837	0.00823094	0.0358965	0.0326233	0.112531	0.628879	0.00296358	9.55e-20	Pigs
SRR3322352	0.0418664	0.00902401	5.34e-18	0.0301141	6.97e-11	0.0416261	0.689996	0.0729123	0.114461	Pigs
SRR3322353	0.119592	0.0592837	0.00823094	0.0358965	0.0326233	0.112531	0.628879	0.00296358	9.55e-20	Pigs
SRR3322354	0.172331	0.0661676	0.0172522	0.0565031	0.0357234	0.122454	0.525163	0.00440569	1.17e-19	Pigs
SRR3322366	0.0273193	0.00760244	2.39e-18	0.0179892	5.98e-11	0.0359688	0.776933	0.0461177	0.0880699	Pigs
SRR3322367	0.172331	0.0661676	0.0172522	0.0565031	0.0357234	0.122454	0.525163	0.00440569	1.17e-19	Pigs
SRR3322368	0.119592	0.0592837	0.00823094	0.0358965	0.0326233	0.112531	0.628879	0.00296358	9.55e-20	Pigs
SRR3322369	0.0418664	0.00902401	5.34e-18	0.0301141	6.97e-11	0.0416261	0.689996	0.0729123	0.114461	Pigs
SRR3322370	0.0418664	0.00902401	5.34e-18	0.0301141	6.97e-11	0.0416261	0.689996	0.0729123	0.114461	Pigs
SRR3322379	3.82e-19	6.85e-15	1.31e-15	1.48e-16	0.0927926	1.64e-15	0.907207	1.35e-23	6.58e-19	Pigs
SRR3322380	0.0418664	0.00902401	5.34e-18	0.0301141	6.97e-11	0.0416261	0.689996	0.0729123	0.114461	Pigs
SRR3322394	0.119592	0.0592837	0.00823094	0.0358965	0.0326233	0.112531	0.628879	0.00296358	9.55e-20	Pigs
SRR3322395	0.172331	0.0661676	0.0172522	0.0565031	0.0357234	0.122454	0.525163	0.00440569	1.17e-19	Pigs
SRR3322401	3.22e-27	5.58e-25	5.43e-24	2.09e-20	1.22e-12	9.36e-25	1	7.21e-31	1.56e-37	Pigs
SRR3322402	0.0273193	0.00760244	2.39e-18	0.0179892	5.98e-11	0.0359688	0.776933	0.0461177	0.0880699	Pigs
SRR3322404	0.172331	0.0661676	0.0172522	0.0565031	0.0357234	0.122454	0.525163	0.00440569	1.17e-19	Pigs
SRR3322406	0.172331	0.0661676	0.0172522	0.0565031	0.0357234	0.122454	0.525163	0.00440569	1.17e-19	Pigs
SRR3322407	0.119592	0.0592837	0.00823094	0.0358965	0.0326233	0.112531	0.628879	0.00296358	9.55e-20	Pigs
SRR3322408	0.119592	0.0592837	0.00823094	0.0358965	0.0326233	0.112531	0.628879	0.00296358	9.55e-20	Pigs
SRR3322409	0.0418664	0.00902401	5.34e-18	0.0301141	6.97e-11	0.0416261	0.689996	0.0729123	0.114461	Pigs
SRR3322418	3.82e-19	6.85e-15	1.31e-15	1.48e-16	0.0927926	1.64e-15	0.907207	1.35e-23	6.58e-19	Pigs
SRR3322420	0.119592	0.0592837	0.00823094	0.0358965	0.0326233	0.112531	0.628879	0.00296358	9.55e-20	Pigs
SRR3322589	0.119592	0.0592837	0.00823094	0.0358965	0.0326233	0.112531	0.628879	0.00296358	9.55e-20	Pigs
SRR3322590	0.119592	0.0592837	0.00823094	0.0358965	0.0326233	0.112531	0.628879	0.00296358	9.55e-20	Pigs
SRR3322591	0.0418664	0.00902401	5.34e-18	0.0301141	6.97e-11	0.0416261	0.689996	0.0729123	0.114461	Pigs
SRR3322592	0.0418664	0.00902401	5.34e-18	0.0301141	6.97e-11	0.0416261	0.689996	0.0729123	0.114461	Pigs
SRR3322620	0.0280078	2.93e-14	1.95e-22	5.07e-12	9.83e-18	1.29e-14	0.971992	1.04e-08	3.8e-09	Pigs
SRR3322621	0.172331	0.0661676	0.0172522	0.0565031	0.0357234	0.122454	0.525163	0.00440569	1.17e-19	Pigs
SRR3322622	0.0273193	0.00760244	2.39e-18	0.0179892	5.98e-11	0.0359688	0.776933	0.0461177	0.0880699	Pigs
SRR3322628	5.05e-20	5.09e-16	2.21e-31	4.3e-17	9.85e-11	3.04e-16	0.648648	1.22e-22	0.351352	Pigs
SRR3322629	1.87e-27	4.18e-25	2.16e-24	1.11e-20	9.33e-13	7.18e-25	1	4.05e-31	1.07e-37	Pigs
SRR3322643	0.0273193	0.00760244	2.39e-18	0.0179892	5.98e-11	0.0359688	0.776933	0.0461177	0.0880699	Pigs
SRR3322644	0.0280078	2.93e-14	1.95e-22	5.07e-12	9.83e-18	1.29e-14	0.971992	1.04e-08	3.8e-09	Pigs
SRR3322645	3.45e-19	2.32e-26	9.4e-20	3.68e-26	1.34e-08	5.2e-28	1	2.7e-30	2.5e-26	Pigs
SRR3322653	0.119592	0.0592837	0.00823094	0.0358965	0.0326233	0.112531	0.628879	0.00296358	9.55e-20	Pigs
SRR3322654	7.58e-13	0.0648345	2.82e-16	6.63e-15	1.74e-34	0.935165	4.58e-14	2.61e-16	4.55e-15	OtherMammals
SRR3322655	2.39e-14	6.65e-19	9.97e-29	1.09e-16	4.7e-19	3.94e-20	0.891621	0.108379	1.2e-17	Pigs
SRR3322656	0.0273193	0.00760244	2.39e-18	0.0179892	5.98e-11	0.0359688	0.776933	0.0461177	0.0880699	Pigs
SRR3322666	0.0273193	0.00760244	2.39e-18	0.0179892	5.98e-11	0.0359688	0.776933	0.0461177	0.0880699	Pigs
SRR3322667	5.05e-20	5.09e-16	2.21e-31	4.3e-17	9.85e-11	3.04e-16	0.648648	1.22e-22	0.351352	Pigs
SRR3322668	0.172331	0.0661676	0.0172522	0.0565031	0.0357234	0.122454	0.525163	0.00440569	1.17e-19	Pigs
SRR3322676	0.119592	0.0592837	0.00823094	0.0358965	0.0326233	0.112531	0.628879	0.00296358	9.55e-20	Pigs
SRR3322677	0.119592	0.0592837	0.00823094	0.0358965	0.0326233	0.112531	0.628879	0.00296358	9.55e-20	Pigs
SRR3322689	0.0418664	0.00902401	5.34e-18	0.0301141	6.97e-11	0.0416261	0.689996	0.0729123	0.114461	Pigs
SRR3322690	1.44e-13	7.12e-18	4.7e-13	2.99e-16	3.52e-10	1.69e-19	0.990442	0.00955784	1.78e-35	Pigs
SRR3322698	0.119592	0.0592837	0.00823094	0.0358965	0.0326233	0.112531	0.628879	0.00296358	9.55e-20	Pigs
SRR3322699	0.0273193	0.00760244	2.39e-18	0.0179892	5.98e-11	0.0359688	0.776933	0.0461177	0.0880699	Pigs
SRR3322701	0.172331	0.0661676	0.0172522	0.0565031	0.0357234	0.122454	0.525163	0.00440569	1.17e-19	Pigs
SRR3322711	0.172331	0.0661676	0.0172522	0.0565031	0.0357234	0.122454	0.525163	0.00440569	1.17e-19	Pigs
SRR3322712	5.95e-28	5.79e-26	1.28e-39	8.49e-21	1.82e-21	2.42e-25	1	9.08e-30	1.16e-19	Pigs
SRR3322721	5.05e-20	5.09e-16	2.21e-31	4.3e-17	9.85e-11	3.04e-16	0.648648	1.22e-22	0.351352	Pigs
SRR3322722	0.0273193	0.00760244	2.39e-18	0.0179892	5.98e-11	0.0359688	0.776933	0.0461177	0.0880699	Pigs
SRR3322723	0.119592	0.0592837	0.00823094	0.0358965	0.0326233	0.112531	0.628879	0.00296358	9.55e-20	Pigs
SRR3322724	0.119592	0.0592837	0.00823094	0.0358965	0.0326233	0.112531	0.628879	0.00296358	9.55e-20	Pigs
SRR3322725	0.172331	0.0661676	0.0172522	0.0565031	0.0357234	0.122454	0.525163	0.00440569	1.17e-19	Pigs
SRR3322734	0.119592	0.0592837	0.00823094	0.0358965	0.0326233	0.112531	0.628879	0.00296358	9.55e-20	Pigs
SRR3322735	0.0273193	0.00760244	2.39e-18	0.0179892	5.98e-11	0.0359688	0.776933	0.0461177	0.0880699	Pigs
SRR3322855	0.0418664	0.00902401	5.34e-18	0.0301141	6.97e-11	0.0416261	0.689996	0.0729123	0.114461	Pigs
SRR3322856	3.82e-19	6.85e-15	1.31e-15	1.48e-16	0.0927926	1.64e-15	0.907207	1.35e-23	6.58e-19	Pigs
SRR3322857	0.0273193	0.00760244	2.39e-18	0.0179892	5.98e-11	0.0359688	0.776933	0.0461177	0.0880699	Pigs
SRR3322858	0.0273193	0.00760244	2.39e-18	0.0179892	5.98e-11	0.0359688	0.776933	0.0461177	0.0880699	Pigs
SRR3322916	5.05e-20	5.09e-16	2.21e-31	4.3e-17	9.85e-11	3.04e-16	0.648648	1.22e-22	0.351352	Pigs
SRR3322959	0.119592	0.0592837	0.00823094	0.0358965	0.0326233	0.112531	0.628879	0.00296358	9.55e-20	Pigs
SRR3322960	0.0273193	0.00760244	2.39e-18	0.0179892	5.98e-11	0.0359688	0.776933	0.0461177	0.0880699	Pigs
SRR3322961	3.29e-20	4.28e-16	9.89e-32	2.57e-17	8.45e-11	2.63e-16	0.729852	7.69e-23	0.270148	Pigs
SRR3322970	2.04e-17	0.0632426	3.79e-16	2.31e-16	4.17e-21	0.115274	0.557057	1e-23	0.264427	Pigs
SRR3322971	0.119592	0.0592837	0.00823094	0.0358965	0.0326233	0.112531	0.628879	0.00296358	9.55e-20	Pigs
SRR3322986	0.0273193	0.00760244	2.39e-18	0.0179892	5.98e-11	0.0359688	0.776933	0.0461177	0.0880699	Pigs
SRR3322987	0.0418664	0.00902401	5.34e-18	0.0301141	6.97e-11	0.0416261	0.689996	0.0729123	0.114461	Pigs
SRR3323007	0.0273193	0.00760244	2.39e-18	0.0179892	5.98e-11	0.0359688	0.776933	0.0461177	0.0880699	Pigs
SRR3323008	5.69e-34	1.59e-40	2.66e-51	3.52e-38	1.95e-46	9.86e-42	6.7e-18	3.22e-34	1	Turkey
SRR3323009	0.172331	0.0661676	0.0172522	0.0565031	0.0357234	0.122454	0.525163	0.00440569	1.17e-19	Pigs
SRR3323010	0.119592	0.0592837	0.00823094	0.0358965	0.0326233	0.112531	0.628879	0.00296358	9.55e-20	Pigs
SRR3323011	3.82e-19	6.85e-15	1.31e-15	1.48e-16	0.0927926	1.64e-15	0.907207	1.35e-23	6.58e-19	Pigs
SRR3323015	3.82e-19	6.85e-15	1.31e-15	1.48e-16	0.0927926	1.64e-15	0.907207	1.35e-23	6.58e-19	Pigs
SRR3323016	0.119592	0.0592837	0.00823094	0.0358965	0.0326233	0.112531	0.628879	0.00296358	9.55e-20	Pigs
SRR3323017	0.119592	0.0592837	0.00823094	0.0358965	0.0326233	0.112531	0.628879	0.00296358	9.55e-20	Pigs
SRR3323018	5.05e-20	5.09e-16	2.21e-31	4.3e-17	9.85e-11	3.04e-16	0.648648	1.22e-22	0.351352	Pigs
SRR3323019	0.0418664	0.00902401	5.34e-18	0.0301141	6.97e-11	0.0416261	0.689996	0.0729123	0.114461	Pigs
SRR3323020	0.134825	2.51e-13	7.37e-07	1.11e-11	5.89e-09	4.44e-14	0.865174	7.38e-10	4.53e-27	Pigs
SRR3323033	0.119592	0.0592837	0.00823094	0.0358965	0.0326233	0.112531	0.628879	0.00296358	9.55e-20	Pigs
SRR3323034	0.134825	2.51e-13	7.37e-07	1.11e-11	5.89e-09	4.44e-14	0.865174	7.38e-10	4.53e-27	Pigs
SRR3323043	0.119592	0.0592837	0.00823094	0.0358965	0.0326233	0.112531	0.628879	0.00296358	9.55e-20	Pigs
SRR3323047	0.0273193	0.00760244	2.39e-18	0.0179892	5.98e-11	0.0359688	0.776933	0.0461177	0.0880699	Pigs
SRR3323048	0.172331	0.0661676	0.0172522	0.0565031	0.0357234	0.122454	0.525163	0.00440569	1.17e-19	Pigs
SRR3323059	0.172331	0.0661676	0.0172522	0.0565031	0.0357234	0.122454	0.525163	0.00440569	1.17e-19	Pigs
SRR3323064	0.0273193	0.00760244	2.39e-18	0.0179892	5.98e-11	0.0359688	0.776933	0.0461177	0.0880699	Pigs
SRR3323065	2.26e-19	5.24e-15	5.34e-16	8.04e-17	0.0723585	1.29e-15	0.927642	7.76e-24	4.6e-19	Pigs

## Sheet: Table S6
Primary Source Class	(Intercept)	group_6812	srlE_2	hypE	group_1728	thi4	group_1461	kdgT_2	ghxP	group_3160
Cattle	-3.98	29.31	26.31	4.64	-0.26	-26.45	0.58	-10.75	8.96	-13.81
Ducks	-4.12	32.7	9.44	0.71	0.37	-29.08	34.3	-10.44	-3.49	-2.93
GameBirds	-15.01	33.49	22.01	-9.73	0.09	4.32	-0.79	-7.08	5.06	-9.27
Layers	-20.96	-39.95	15.65	6.46	-0.27	29.89	18.64	-41.6	-9.38	-8.76
OtherMammals	-8.14	30.72	28.68	2.69	-0.28	-27.57	-0.34	-8.71	13.31	-18.15
Pigs	85.72	-3.49	-0.2	-18.69	-0.55	6.16	-1.69	-41.2	-28.45	33.66
Sheep	0.55	2.28	15.33	-1.85	0.03	8.5	-4.22	6.58	-28.59	-1.09
Turkey	-12.62	-14.6	16.98	24.29	-0.16	6.29	-42.84	-42.38	8.61	75.38

## Sheet: Table S7
Primary Source Class	SNP address				7-core-gene MLST	HCC cgMLST				HCC wgMLST
	10	25	50	100		10	20	50	100	50	100
Broilers	4	9	9	9	9	9	9	9	9	0	9
Cattle	2	17	20	20	20	17	20	20	20	0	20
GameBirds	0	8	8	8	13	2	7	7	13	0	7
Layers	3	6	6	6	7	6	6	6	7	1	6
OtherMammals	23	37	39	41	40	34	38	41	41	0	37
Pigs	78	120	150	165	159	107	151	159	159	0	159
Sheep	5	7	7	7	7	7	7	7	7	0	7
Turkey	4	10	10	10	14	10	10	10	12	0	10

## Sheet: Table S8
Primary Source Class	SNP address				7-core-gene MLST	HCC cgMLST				HCC wgMLST
	10	25	50	100		10	20	50	100	50	100
Broilers	10	17	18	32	34	16	18	32	34	16	18
Cattle	0	1	1	1	1	1	1	1	1	1	1
GameBirds	0	0	0	0	0	0	0	0	0	0	0
Layers	0	0	0	0	4	0	0	0	4	0	0
OtherMammals	0	0	0	0	0	0	0	0	0	0	0
Pigs	37	85	101	119	123	73	111	121	121	90	119
Sheep	0	0	0	0	0	0	0	0	0	0	0
Turkey	0	0	0	0	0	0	0	0	0	0	0

## Sheet: Table S9
Accession Number	Data Owner	Serovar	7--core-gene MLST ST	SNPaddress	Country	Year	RandomForest Model Set		Actual source	RandomForestWG source	Agreement with actual source	AB_SA source	Agreement with actual source
ERR1592449	DTU (Denmark)	Monophasic variant of S. Typhimurium	34	1.2.2.1137.2237.2624.3310	Denmark	2013	Test		Broilers	Pigs		Pigs
ERR1592495	DTU (Denmark)	S. Typhimurium	19	1.13.49.1110.2091.2455.3259	Denmark	2013	Test		Broilers	Broilers	1	Ducks
ERR1592504	DTU (Denmark)	S. Typhimurium	19	1.13.13.779.2041.2399.3064	Denmark	2013	Test		Broilers	Broilers	1	Ducks
ERR1592511	DTU (Denmark)	S. Typhimurium	19	1.13.13.779.2041.2399.3332	Denmark	2013	Test		Broilers	Broilers	1	Ducks
ERR2000347	APHA (UK)	Monophasic variant of S. Typhimurium	34	1.2.2.2.5.20.304	United Kingdom	2014	Test		Broilers	Pigs		Pigs
ERR2023519	DTU (Denmark)	S. Typhimurium	19	1.13.13.779.2041.2399.3287	Denmark	2014	Test		Broilers	Broilers	1	Ducks
ERR2023520	DTU (Denmark)	S. Typhimurium	19	1.13.13.779.2041.2399.3262	Denmark	2014	Test		Broilers	Broilers	1	Ducks
ERR2023531	DTU (Denmark)	Monophasic variant of S. Typhimurium	34	1.2.2.2.5.2377.3201	Denmark	2014	Test		Broilers	Broilers	1	Pigs
ERR2023587	DTU (Denmark)	Monophasic variant of S. Typhimurium	34	1.2.2.2.5.2377.3042	Denmark	2014	Test		Broilers	Broilers	1	Pigs
ERR2023588	DTU (Denmark)	Monophasic variant of S. Typhimurium	34	1.2.2.2.5.2377.3284	Denmark	2014	Test		Broilers	Broilers	1	Pigs
ERR2208807	APHA (UK)	S. Typhimurium	19	1.2.2.2.571.610.627	United Kingdom	2016	Test		Broilers	Broilers	1	Pigs
										% of agreement	81.8182		0
ERR2000344	APHA (UK)	Monophasic variant of S. Typhimurium	34	1.2.2.2.208.215.225	United Kingdom	2014	Test		Cattle	Pigs		Pigs
ERR2000346	APHA (UK)	Monophasic variant of S. Typhimurium	34	1.2.2.2.396.422.554	United Kingdom	2014	Test		Cattle	Pigs		Pigs
ERR2023523	DTU (Denmark)	S. Typhimurium	19	25.47.469.899.2223.2610.3295	Import	2014	Test		Cattle	Ducks		Pigs
ERR2208717	APHA (UK)	S. Typhimurium	19	1.2.2.2.398.424.2468	United Kingdom	2016	Test		Cattle	Cattle	1	Pigs
ERR2208718	APHA (UK)	Monophasic variant of S. Typhimurium	34	1.2.2.2.53.57.58	United Kingdom	2016	Test		Cattle	Pigs		Pigs
ERR2208720	APHA (UK)	Monophasic variant of S. Typhimurium	34	1.2.2.2.53.57.58	United Kingdom	2016	Test		Cattle	Pigs		Pigs
ERR2208738	APHA (UK)	S. Typhimurium	19	22.42.42.82.387.700.720	United Kingdom	2016	Test		Cattle	OtherMammals		Pigs
										% of agreement	14.2857		0
ERR2023535	DTU (Denmark)	S. Typhimurium	19	16.50.50.101.2105.2470.3227	Import	2014	Test		Ducks	Ducks	1	Pigs
ERR2023542	DTU (Denmark)	S. Typhimurium	19	16.50.50.101.2182.2563.3240	Import	2014	Test		Ducks	Ducks	1	Pigs
ERR2023545	DTU (Denmark)	S. Typhimurium	19	7.423.559.1117.2100.2465.3313	Import	2014	Test		Ducks	Ducks	1	Pigs
ERR2023546	DTU (Denmark)	S. Typhimurium	19	16.50.50.101.2182.2563.3240	Import	2014	Test		Ducks	Ducks	1	Pigs
										% of agreement	100		0
ERR2208744	APHA (UK)	S. Typhimurium	19	6.9.9.17.21.22.22	United Kingdom	2015	Test		GameBirds	Layers		Pigs
ERR2208780	APHA (UK)	S. Typhimurium	19	1.111.112.206.347.1036.1062	United Kingdom	2014	Test		GameBirds	GameBirds	1	Pigs
ERR2208805	APHA (UK)	S. Typhimurium	19	1.2.2.2.77.334.1140	United Kingdom	2016	Test		GameBirds	GameBirds	1	Pigs
										% of agreement	66.6667		0
ERR1592493	DTU (Denmark)	S. Typhimurium	19	14.377.588.1171.2257.2648.3370	Denmark	2013	Test		Layers	Layers	1	Ducks
ERR1592557	DTU (Denmark)	S. Typhimurium	19	14.377.542.1084.2037.2393.3058	Denmark	2014	Test		Layers	Layers	1	Ducks
ERR2000383	APHA (UK)	Monophasic variant of S. Typhimurium	34	1.2.2.2.120.124.128	United Kingdom	2014	Test		Layers	Layers	1	Pigs
										% of agreement	100		0
ERR2000335	APHA (UK)	Monophasic variant of S. Typhimurium	34	1.2.2.2.5.18.1175	United Kingdom	2014	Test		OtherMammals	Pigs		Pigs
ERR2000415	APHA (UK)	Monophasic variant of S. Typhimurium	34	1.2.2.2.16.63.518	United Kingdom	2014	Test		OtherMammals	Pigs		Pigs
ERR2208690	APHA (UK)	S. Typhimurium	19	16.50.50.101.159.839.864	United Kingdom	2016	Test		OtherMammals	Ducks		Pigs
ERR2208712	APHA (UK)	S. Typhimurium	19	22.42.42.82.387.413.429	United Kingdom	2016	Test		OtherMammals	OtherMammals	1	Pigs
ERR2208740	APHA (UK)	S. Typhimurium	19	1.2.2.2.7.7.1208	United Kingdom	2016	Test		OtherMammals	OtherMammals	1	Pigs
ERR2208802	APHA (UK)	S. Typhimurium	19	1.2.2.2.7.7.731	United Kingdom	2016	Test		OtherMammals	OtherMammals	1	Pigs
ERR2208817	APHA (UK)	Monophasic variant of S. Typhimurium	34	1.2.2.2.867.1161.1191	United Kingdom	2015	Test		OtherMammals	Pigs		Pigs
ERR2208818	APHA (UK)	S. Typhimurium	19	1.8.8.441.737.781.803	United Kingdom	2014	Test		OtherMammals	Pigs		Pigs
ERR2208825	APHA (UK)	S. Typhimurium	19	1.8.185.328.563.602.619	United Kingdom	2015	Test		OtherMammals	Pigs		Pigs
ERR2208829	APHA (UK)	S. Typhimurium	19	1.13.49.94.144.150.155	United Kingdom	2015	Test		OtherMammals	Broilers		Pigs
										% of agreement	30		0
ERR1592446	DTU (Denmark)	Monophasic variant of S. Typhimurium	34	1.2.2.2.2066.2428.3094	Denmark	2013	Test		Pigs	Pigs	1	Pigs	1
ERR1592453	DTU (Denmark)	Monophasic variant of S. Typhimurium	34	1.2.2.2.2283.2681.3369	Germany	2013	Test		Pigs	Pigs	1	Pigs	1
ERR1592455	DTU (Denmark)	Monophasic variant of S. Typhimurium	34	1.2.2.2.2027.2435.3103	Denmark	2013	Test		Pigs	Pigs	1	Pigs	1
ERR1592456	DTU (Denmark)	S. Typhimurium	34	1.2.592.1180.2273.2666.3352	Denmark	2013	Test		Pigs	Pigs	1	Pigs	1
ERR1592458	DTU (Denmark)	Monophasic variant of S. Typhimurium	34	1.2.2.2.2134.2501.3172	Denmark	2013	Test		Pigs	Pigs	1	Pigs	1
ERR1592470	DTU (Denmark)	S. Typhimurium	19	1.2.2.1082.2031.2386.3060	Germany	2013	Test		Pigs	Pigs	1	Pigs	1
ERR1592472	DTU (Denmark)	S. Typhimurium	19	1.2.2.1141.2170.2564.3241	Denmark	2013	Test		Pigs	Pigs	1	Pigs	1
ERR1592473	DTU (Denmark)	Monophasic variant of S. Typhimurium	34	1.2.2.2.2025.2642.3328	Denmark	2013	Test		Pigs	Pigs	1	Pigs	1
ERR1592490	DTU (Denmark)	Monophasic variant of S. Typhimurium	34	1.2.2.2.2027.2382.3080	Denmark	2013	Test		Pigs	Pigs	1	Pigs	1
ERR1592491	DTU (Denmark)	Monophasic variant of S. Typhimurium	34	1.2.2.2.2025.2380.3160	Denmark	2013	Test		Pigs	Pigs	1	Pigs	1
ERR1592494	DTU (Denmark)	S. Typhimurium	34	1.2.2.2.2120.2487.3158	Denmark	2013	Test		Pigs	Pigs	1	Pigs	1
ERR1592497	DTU (Denmark)	S. Typhimurium	19	1.2.2.1141.2170.2549.3224	Denmark	2013	Test		Pigs	Pigs	1	Pigs	1
ERR1592499	DTU (Denmark)	Monophasic variant of S. Typhimurium	34	1.2.2.2.2026.2381.3268	Denmark	2013	Test		Pigs	Pigs	1	Pigs	1
ERR1592502	DTU (Denmark)	Monophasic variant of S. Typhimurium	34	1.2.2.2.2050.2410.3168	Denmark	2013	Test		Pigs	Pigs	1	Pigs	1
ERR1592517	DTU (Denmark)	Monophasic variant of S. Typhimurium	34	1.2.2.2.2188.2571.3250	Denmark	2013	Test		Pigs	Pigs	1	Pigs	1
ERR1592520	DTU (Denmark)	Monophasic variant of S. Typhimurium	34	1.2.2.1128.2139.2508.3179	Germany	2013	Test		Pigs	Pigs	1	Pigs	1
ERR1592523	DTU (Denmark)	S. Typhimurium	19	1.428.573.1149.2193.2577.3256	Denmark	2013	Test		Pigs	Pigs	1	Pigs	1
ERR1592527	DTU (Denmark)	S. Typhimurium	19	1.416.553.1103.2071.2433.3101	Denmark	2013	Test		Pigs	Layers		Pigs	1
ERR1592529	DTU (Denmark)	S. Typhimurium	34	1.2.2.2.2068.2430.3096	Denmark	2013	Test		Pigs	Pigs	1	Pigs	1
ERR1592531	DTU (Denmark)	Monophasic variant of S. Typhimurium	34	1.2.2.2.2158.2584.3263	Denmark	2013	Test		Pigs	Pigs	1	Pigs	1
ERR1592533	DTU (Denmark)	S. Typhimurium	34	1.2.2.2.2026.2381.3221	Denmark	2013	Test		Pigs	Pigs	1	Pigs	1
ERR1592536	DTU (Denmark)	S. Typhimurium	34	1.2.2.2.1439.2531.3205	Germany	2013	Test		Pigs	Pigs	1	Pigs	1
ERR1592539	DTU (Denmark)	S. Typhimurium	19	1.19.426.1152.2201.2585.3265	Denmark	2013	Test		Pigs	Pigs	1	Pigs	1
ERR1592540	DTU (Denmark)	Monophasic variant of S. Typhimurium	34	1.2.2.2.2153.2530.3204	Denmark	2013	Test		Pigs	Pigs	1	Pigs	1
ERR1592542	DTU (Denmark)	Monophasic variant of S. Typhimurium	34	1.2.2.2.2027.2382.3181	Denmark	2013	Test		Pigs	Pigs	1	Pigs	1
ERR1592545	DTU (Denmark)	S. Typhimurium	19	1.413.544.1089.2045.2404.3069	Denmark	2013	Test		Pigs	Pigs	1	Pigs	1
ERR1592550	DTU (Denmark)	Monophasic variant of S. Typhimurium	34	1.2.2.1088.2044.2402.3067	Denmark	2013	Test		Pigs	Pigs	1	Pigs	1
ERR1592559	DTU (Denmark)	S. Typhimurium	19	1.57.557.1115.2098.2463.3132	Denmark	2014	Test		Pigs	Pigs	1	Pigs	1
ERR1592561	DTU (Denmark)	S. Typhimurium	19	1.4.561.1122.2173.2553.3229	Denmark	2014	Test		Pigs	Pigs	1	Pigs	1
ERR1744967	APHA (UK)	Monophasic variant of S. Typhimurium	34	1.2.2.2.20.23.699	United Kingdom	2016	Test		Pigs	Pigs	1	Pigs	1
ERR1744978	APHA (UK)	Monophasic variant of S. Typhimurium	34	1.2.2.2.28.29.532	United Kingdom	2015	Test		Pigs	Pigs	1	Pigs	1
ERR1744980	APHA (UK)	Monophasic variant of S. Typhimurium	34	1.2.2.2.28.29.179	United Kingdom	2015	Test		Pigs	Pigs	1	Pigs	1
ERR1744982	APHA (UK)	Monophasic variant of S. Typhimurium	34	1.2.2.2.28.29.497	United Kingdom	2015	Test		Pigs	Pigs	1	Pigs	1
ERR1744983	APHA (UK)	Monophasic variant of S. Typhimurium	34	1.2.2.2.28.29.34	United Kingdom	2015	Test		Pigs	Pigs	1	Pigs	1
ERR1744985	APHA (UK)	Monophasic variant of S. Typhimurium	34	1.2.2.2.28.29.191	United Kingdom	2015	Test		Pigs	Pigs	1	Pigs	1
ERR1744986	APHA (UK)	Monophasic variant of S. Typhimurium	34	1.2.2.2.28.29.329	United Kingdom	2015	Test		Pigs	Pigs	1	Pigs	1
ERR1744988	APHA (UK)	Monophasic variant of S. Typhimurium	34	1.2.2.2.28.29.412	United Kingdom	2015	Test		Pigs	Pigs	1	Pigs	1
ERR1744991	APHA (UK)	Monophasic variant of S. Typhimurium	34	1.2.2.2.28.29.72	United Kingdom	2015	Test		Pigs	Pigs	1	Pigs	1
ERR1744992	APHA (UK)	Monophasic variant of S. Typhimurium	34	1.2.2.2.28.29.159	United Kingdom	2015	Test		Pigs	Pigs	1	Pigs	1
ERR1744996	APHA (UK)	Monophasic variant of S. Typhimurium	34	1.2.2.2.28.29.172	United Kingdom	2015	Test		Pigs	Pigs	1	Pigs	1
ERR1745007	APHA (UK)	Monophasic variant of S. Typhimurium	34	1.2.2.2.28.29.624	United Kingdom	2015	Test		Pigs	Pigs	1	Pigs	1
ERR1745012	APHA (UK)	Monophasic variant of S. Typhimurium	34	1.2.2.2.28.29.34	United Kingdom	2015	Test		Pigs	Pigs	1	Pigs	1
ERR2000330	APHA (UK)	Monophasic variant of S. Typhimurium	34	1.2.2.2.900.956.981	United Kingdom	2015	Test		Pigs	Pigs	1	Pigs	1
ERR2000349	APHA (UK)	Monophasic variant of S. Typhimurium	34	1.2.2.2.584.624.641	United Kingdom	2014	Test		Pigs	Pigs	1	Pigs	1
ERR2000360	APHA (UK)	Monophasic variant of S. Typhimurium	34	1.2.53.109.170.176.183	United Kingdom	2014	Test		Pigs	Pigs	1	Pigs	1
ERR2000365	APHA (UK)	Monophasic variant of S. Typhimurium	34	1.2.2.2.16.17.17	United Kingdom	2015	Test		Pigs	Pigs	1	Pigs	1
ERR2000371	APHA (UK)	Monophasic variant of S. Typhimurium	34	1.2.2.2.16.63.267	United Kingdom	2014	Test		Pigs	Pigs	1	Pigs	1
ERR2000375	APHA (UK)	Monophasic variant of S. Typhimurium	34	1.2.2.2.5.55.593	United Kingdom	2014	Test		Pigs	Pigs	1	Pigs	1
ERR2000389	APHA (UK)	Monophasic variant of S. Typhimurium	34	1.2.2.2.16.63.174	United Kingdom	2014	Test		Pigs	Pigs	1	Pigs	1
ERR2000404	APHA (UK)	Monophasic variant of S. Typhimurium	34	1.2.2.47.63.67.430	United Kingdom	2014	Test		Pigs	Pigs	1	Pigs	1
ERR2000408	APHA (UK)	Monophasic variant of S. Typhimurium	34	1.2.2.2.137.141.146	United Kingdom	2014	Test		Pigs	Pigs	1	Pigs	1
ERR2000414	APHA (UK)	Monophasic variant of S. Typhimurium	34	1.2.2.2.16.63.563	United Kingdom	2014	Test		Pigs	Pigs	1	Pigs	1
ERR2023513	DTU (Denmark)	S. Typhimurium	34	1.2.2.2.2026.2381.3046	Denmark	2014	Test		Pigs	Pigs	1	Pigs	1
ERR2023515	DTU (Denmark)	Monophasic variant of S. Typhimurium	34	1.2.2.2.2253.2643.3329	Denmark	2014	Test		Pigs	Pigs	1	Pigs	1
ERR2023516	DTU (Denmark)	Monophasic variant of S. Typhimurium	34	1.2.2.2.2107.2472.3142	Denmark	2014	Test		Pigs	Pigs	1	Pigs	1
ERR2023517	DTU (Denmark)	Monophasic variant of S. Typhimurium	34	1.2.2.2.2175.2555.3232	Denmark	2014	Test		Pigs	Pigs	1	Pigs	1
ERR2023527	DTU (Denmark)	S. Typhimurium	19	1.2.2.1080.2029.2384.3049	Germany	2014	Test		Pigs	Pigs	1	Pigs	1
ERR2023529	DTU (Denmark)	Monophasic variant of S. Typhimurium	34	1.2.2.2.5.20.3290	Denmark	2014	Test		Pigs	Pigs	1	Pigs	1
ERR2023530	DTU (Denmark)	Monophasic variant of S. Typhimurium	34	1.2.2.2.5.2524.3198	Denmark	2014	Test		Pigs	Pigs	1	Pigs	1
ERR2023537	DTU (Denmark)	Monophasic variant of S. Typhimurium	34	1.2.2.1095.2052.2412.3077	Germany	2014	Test		Pigs	Pigs	1	Pigs	1
ERR2023541	DTU (Denmark)	Monophasic variant of S. Typhimurium	34	1.2.2.2.2149.2525.3199	Denmark	2014	Test		Pigs	Pigs	1	Pigs	1
ERR2023557	DTU (Denmark)	S. Typhimurium	34	1.2.2.2.2247.2637.3323	Denmark	2014	Test		Pigs	Pigs	1	Pigs	1
ERR2023563	DTU (Denmark)	Monophasic variant of S. Typhimurium	34	1.2.2.2.5.2378.3333	Denmark	2014	Test		Pigs	Pigs	1	Pigs	1
ERR2023570	DTU (Denmark)	Monophasic variant of S. Typhimurium	34	1.2.2.2.2023.2373.3037	Denmark	2014	Test		Pigs	Pigs	1	Pigs	1
ERR2023580	DTU (Denmark)	Monophasic variant of S. Typhimurium	34	1.2.2.2.2254.2644.3330	Denmark	2014	Test		Pigs	Pigs	1	Pigs	1
ERR2023584	DTU (Denmark)	S. Typhimurium	34	1.2.2.1111.2092.2457.3125	Denmark	2014	Test		Pigs	Pigs	1	Pigs	1
ERR2023586	DTU (Denmark)	S. Typhimurium	19	1.2.562.1136.2225.2612.3297	Denmark	2014	Test		Pigs	Pigs	1	Pigs	1
ERR2145451	APHA (UK)	S. Typhimurium	19	1.8.8.193.327.651.671	United Kingdom	2014	Test		Pigs	Pigs	1	Pigs	1
ERR2145457	APHA (UK)	S. Typhimurium	19	1.8.12.27.36.38.39	United Kingdom	2014	Test		Pigs	Pigs	1	Pigs	1
ERR2145460	APHA (UK)	S. Typhimurium	19	1.8.12.27.36.38.184	United Kingdom	2014	Test		Pigs	Pigs	1	Pigs	1
ERR2145462	APHA (UK)	S. Typhimurium	19	1.8.12.27.36.38.39	United Kingdom	2014	Test		Pigs	Pigs	1	Pigs	1
ERR2145476	APHA (UK)	S. Typhimurium	19	1.8.22.48.65.69.70	United Kingdom	2014	Test		Pigs	Pigs	1	Pigs	1
ERR2208745	APHA (UK)	S. Typhimurium	19	1.8.8.16.806.855.880	United Kingdom	2015	Test		Pigs	Pigs	1	Pigs	1
ERR2208761	APHA (UK)	S. Typhimurium	19	1.8.8.16.19.1160.1189	United Kingdom	2014	Test		Pigs	Pigs	1	Pigs	1
ERR2208764	APHA (UK)	Monophasic variant of S. Typhimurium	34	1.2.2.2.34.36.37	United Kingdom	2016	Test		Pigs	Pigs	1	Pigs	1
ERR2208773	APHA (UK)	S. Typhimurium	34	1.2.2.2.575.614.631	United Kingdom	2014	Test		Pigs	Pigs	1	Pigs	1
ERR2208777	APHA (UK)	S. Typhimurium	19	1.8.8.51.68.72.73	United Kingdom	2014	Test		Pigs	Pigs	1	Pigs	1
ERR2208779	APHA (UK)	Monophasic variant of S. Typhimurium	34	1.2.2.2.295.552.569	United Kingdom	2016	Test		Pigs	Pigs	1	Pigs	1
ERR2208826	APHA (UK)	Monophasic variant of S. Typhimurium	34	1.2.2.2.286.302.314	United Kingdom	2015	Test		Pigs	Pigs	1	Pigs	1
										% of agreement	98.7342		100
ERR2208739	APHA (UK)	S. Typhimurium	19	1.2.2.2.7.7.1208	United Kingdom	2016	Test		Sheep	Sheep	1	Pigs
										% of agreement	100		0
ERR2000378	APHA (UK)	Monophasic variant of S. Typhimurium	34	1.2.2.2.5.18.411	United Kingdom	2014	Test		Turkey	Pigs		Pigs
ERR2000397	APHA (UK)	Monophasic variant of S. Typhimurium	34	1.2.2.2.43.45.46	United Kingdom	2014	Test		Turkey	Turkey	1	Pigs
										% of agreement	50		0

[truncated: 3 more sheets: Table S10, Table S11, Table S12]
